# Supplementary material for: Integrated Genomic and Transcriptomic Analysis reveals key genes for predicting dual-phenotype Hepatocellular Carcinoma Prognosis
Source: J Cancer. 2021 Mar 19;12(10):2993–3010. doi: 10.7150/jca.56005 (PMC8040886; doi:10.7150/jca.56005)
Supplement: Supplementary file 2 — Supplementary tables. [file jcav12p2993s2.zip]

Archive with 5 entries (4 files):
- Supplementary materials(RawData)/ClinicalData.xls
- Supplementary materials(RawData)/RNAseqInformation.xls
- Supplementary materials(RawData)/RNAseqrawdata.xls
- Supplementary materials(RawData)/WESrawdata.xls
- Supplementary materials(RawData)/
