# Supplementary material for: Integrated Genomic and Transcriptomic Analysis reveals key genes for predicting dual-phenotype Hepatocellular Carcinoma Prognosis
Source: J Cancer. 2021 Mar 19;12(10):2993–3010. doi: 10.7150/jca.56005 (PMC8040886; doi:10.7150/jca.56005)
Supplement: Supplementary file 2 — Supplementary tables. [file jcav12p2993s2.zip › Supplementary materials(RawData)/ClinicalData.xls]

## Sheet: WangClinicalData
WES_ID	RNAseqID	Liver cirrhosis(1=YES, 0=No)	Tumor size(cm)	Tumor size(2=Tumor size>5.0 cm, 1=Tumor size≤5.0 cm)	Tumors number(2=Tumors number≥2, 1=Tumors number<2)	Distant metastasis(1=YES, 0=No)	The hospital number	DPHCC(1=YES, 0=No)	Edmondson grade( 2=Edmondson grade Ⅲ~Ⅳ,1=Edmondson gradeⅠ~Ⅱ)	CK19(1=YES, 0=No)	Age(1=Age>55 year, 0=Age≤55 year)	Gender(2=Female, 1=Male）	BCLC stage(2=BCLC stage C, 1=BCLC stage A-B)	Microvascular invasion (MVI)(1=YES, 0=No)	AFP(1=AFP>400ng/mL, 0=≤400 ng/mL)	Overall survival(month)	Overall survival statue(1=death, 0=alive)
R18060738LU01	7	1	3.5	1	2	0	113757	0	2	0	0	1	1	1	1	47	0
R18060739LU01	11	0	11	2	1	0	113908	0	2	0	0	1	2	1	1	24	1
R18060740LU01	30	0	10	2	1	0	113946	0	1	0	1	1	1	0	0	28	1
R18060742LU01	58	0	2.5	1	2	0	114142	0	2	1	0	1	1	0	0	52	0
R18060744LU01	73	0	10	2	1	0	114543	1	1	1	1	1	2	1	1	12	1
R18060745LU01	81	0	12	2	1	1	114451	1	2	1	0	1	2	1	0	15	1
R18060746LU01	85	1	8	2	1	0	114393	0	2	0	0	1	2	1	1	51	0
R18060747LU01	94	0	13	2	1	0	114618	0	1	0	0	1	2	1	1	51	0
R18060748LU01	111	0	9	2	1	0	114706	0	2	0	0	1	1	1	1	51	0
R18060750LU01	117	1	3	1	1	0	113914	1	2	1	0	1	1	0	0	18	1
R18060752LU01	128	0	7	2	2	1	114966	0	1	0	0	1	2	0	0	42	1
R18060753LU01	132	0	15	2	2	0	114950	1	1	1	0	1	2	0	1	12	1
R18060754LU01	135	1	8	2	1	0	115026	0	2	1	0	1	1	0	1	53	0
R18060756LU01	167	0	3	1	2	0	115217	0	1	0	1	1	1	1	0	50	0
R18060757LU01	184	0	10	2	1	0	115256	0	1	0	1	2	1	0	0	49	0
R18060759LU01	193	0	5	1	2	0	115425	1	1	1	0	1	1	1	1	18	1
R18060760LU01	195	0	2.8	1	2	0	115496	0	1	1	0	2	1	1	1	12	1
R18060761LU01	199	1	7.5	2	1	0	115403	0	1	1	0	1	1	0	0	49	0
R18060762LU01	222	1	15	2	2	0	115390	0	2	0	0	1	1	1	1	8	1
R18060769LU01	242	0	3.8	1	1	0	115919	0	1	0	0	1	1	0	0	49	0
R18060771LU01	474	1	3.5	1	2	0	116140	0	1	0	0	1	1	1	1	39	1
R18060773LU01	492	0	2	1	2	0	116229	1	1	1	1	2	1	0	0	42	1
R18060774LU01	501	0	6	2	1	0	116163	0	1	1	1	2	1	1	0	8	1
R18060775LU01	512	0	1.8	1	1	0	116317	0	1	0	0	1	1	0	0	49	0
R18060776LU01	527	1	3.5	1	1	0	116094	0	1	0	0	1	1	1	0	48	0
R18060777LU01	721	0	3	1	2	0	117974	0	1	1	0	1	1	0	0	13	1
R18060749LU01	1128	0	3.5	1	1	0	118290	0	1	1	0	2	1	1	1	40	1
R18060755LU01	1474	1	5	1	2	0	119209	1	2	1	0	1	2	1	0	26	1
R18060758LU01	1855	0	12.5	2	1	0	120019	0	1	1	0	1	1	1	1	22	1
R18060763LU01	2231	0	4.5	1	1	0	121770	1	1	1	0	1	1	0	0	42	0
R18060765LU01	2264	0	14	2	2	1	122220	1	1	1	0	1	2	1	1	38	1
R18060766LU01	2267	0	6.5	2	1	0	122152	1	1	1	0	1	1	0	0	35	1
R18060767LU01	2273	1	3.5	1	1	0	122424	0	1	1	0	1	1	1	1	16	1
R18060768LU01	2293	1	7.5	2	2	0	122456	0	1	1	0	1	1	1	1	15	1
