# Supplementary material for: Integrated Genomic and Transcriptomic Analysis reveals key genes for predicting dual-phenotype Hepatocellular Carcinoma Prognosis
Source: J Cancer. 2021 Mar 19;12(10):2993–3010. doi: 10.7150/jca.56005 (PMC8040886; doi:10.7150/jca.56005)
Supplement: Supplementary file 2 — Supplementary tables. [file jcav12p2993s2.zip › Supplementary materials(RawData)/RNAseqInformation.xls]

## Sheet: WangRNAseqInformation
Data ID	WGC ID	Original Sample Name	Project ID	Barcode	Yield(Gbases)	#Reads(M)	%\of >=Q30 Bases(PF)
R17030450LR01	R17030450	7	s546r04007	CGATGT	10.492	69.95	93.28
R17030451LR01	R17030451	11	s546r04007	TTAGGC	7.672	51.15	92.85
R17030453LR01	R17030453	30	s546r04007	ACAGTG	10.101	67.34	93.25
R17030456LR01	R17030456	58	s546r04007	ACTTGA	10.17	67.8	93.28
R17030458LR01	R17030458	73	s546r04007	GATCAG	8.053	53.69	93.14
R17030459LR01	R17030459	81	s546r04007	TAGCTT	9.656	64.38	93.16
R17030460LR01	R17030460	85	s546r04007	GGCTAC	7.813	52.09	92.84
R17030461LR01	R17030461	94	s546r04007	CTTGTA	8.913	59.43	93.11
R17030462LR01	R17030462	111	s546r04007	AGTCAA	8.892	59.28	92.9
R17030463LR01	R17030463	117	s546r04007	AGTTCC	9.009	60.07	93.41
R17030466LR01	R17030466	128	s546r04007	CCGTCC	10.248	68.32	92.84
R17030467LR01	R17030467	132	s546r04007	GTCCGC	9.686	64.58	93.02
R17030468LR01	R17030468	135	s546r04007	GTGAAA	8.992	59.95	93.1
R17030469LR01	R17030469	167	s546r04007	GTGGCC	8.068	53.79	93.24
R17030470LR01	R17030470	184	s546r04007	GTTTCG	8.555	57.04	93.15
R17030471LR01	R17030471	193	s546r04007	CGTACG	8.135	54.23	93.24
R17030472LR01	R17030472	195	s546r04007	GAGTGG	10.16	67.73	93.52
R17030473LR01	R17030473	199	s546r04007	ACTGAT	10.549	70.33	93.38
R17030474LR01	R17030474	222	s546r04007	ATTCCT	10.303	68.69	93.5
R17030476LR01	R17030476	242	s546r04007	ATCACG	8.793	58.62	93.11
R17030477LR01	R17030477	474	s546r04007	CGATGT	9.701	64.68	93.16
R17030479LR01	R17030479	492	s546r04007	TGACCA	8.53	56.87	93.61
R17030480LR01	R17030480	501	s546r04007	ACAGTG	6.878	45.85	93.3
R17030481LR01	R17030481	512	s546r04007	GCCAAT	11.798	78.65	93.58
R17030482LR01	R17030482	527	s546r04007	CAGATC	8.83	58.87	93.69
R17030484LR01	R17030484	721	s546r04007	GATCAG	7.014	46.77	93.34
R17030486LR01	R17030486	1128	s546r04007	TAGCTT	10.881	72.54	93.78
R17030487LR01	R17030487	1474	s546r04007	GGCTAC	9.541	63.61	93.7
R17030488LR01	R17030488	1855	s546r04007	CTTGTA	7.516	50.11	93.97
R17030489LR01	R17030489	2231	s546r04007	AGTCAA	9.685	64.57	93.66
R17030491LR01	R17030491	2264	s546r04007	AGTTCC	12.31	82.07	93.7
R17030492LR01	R17030492	2267	s546r04007	ATGTCA	8.95	59.67	93.81
R17030493LR01	R17030493	2273	s546r04007	CCGTCC	6.15	41	93.37
R17030494LR01	R17030494	2293	s546r04007	GTCCGC	6.311	42.07	93.11
