# Supplementary material for: Integrated Genomic and Transcriptomic Analysis reveals key genes for predicting dual-phenotype Hepatocellular Carcinoma Prognosis
Source: J Cancer. 2021 Mar 19;12(10):2993–3010. doi: 10.7150/jca.56005 (PMC8040886; doi:10.7150/jca.56005)
Supplement: Supplementary file 2 — Supplementary tables. [file jcav12p2993s2.zip › Supplementary materials(RawData)/RNAseqrawdata.xls]

## Sheet: WangRNAseqrawdata
gene_id	7	11	111	1128	117	128	132	135	1474	167	184	1855	193	195	199	222	2231	2264	2267	2273	2293	242	30	474	492	501	512	527	58	721	73	81	85	94
ENSG00000282222	0	0	0	0	0	0	0	0	0	0	0	0	0	0	0	0	0	0	0	0	0	0	0	0	1	0	0	0	0	0	0	0	0	0
ENSG00000282221	147	124	266	228	154	227	394	62	485	191	67	18	3	166	0	317	25	52	4	146	139	14	36	446	60	91	159	83	245	20	133	51	68	68
ENSG00000212040	0	0	0	0	0	0	0	0	0	0	0	0	0	0	0	0	0	0	0	0	0	0	0	0	0	0	0	0	0	0	0	0	0	0
ENSG00000110514	2331	1830	928	5886	1591	2845	3775	3429	3257	1991	2332	680	2456	3048	2232	3668	2468	4217	750	2350	1841	2428	3777	3052	2421	1739	2967	1677	5134	211	1059	1978	2361	1764
ENSG00000086015	1969	1176	3070	3206	2097	3382	2405	2643	5568	3151	3913	1329	2849	3518	1260	9058	2014	7286	1567	1354	2290	5171	2438	2885	1536	3445	2814	3195	2979	2656	4035	2567	3283	7128
ENSG00000207355	0	0	0	1	0	0	0	0	0	1	1	0	0	0	2	0	0	0	0	0	0	0	0	0	1	0	0	0	0	0	0	0	0	0
ENSG00000211769	0	0	0	10	0	0	0	0	0	2	0	0	0	0	0	1	0	0	1	0	0	2	0	0	0	1	3	0	1	0	0	0	0	0
ENSG00000211768	2	0	1	26	0	0	0	2	0	1	0	0	1	0	0	2	0	1	1	0	1	3	0	0	4	4	2	0	10	0	0	0	0	0
ENSG00000250337	60	25	2	86	6	36	842	13	9	0	0	412	45	306	244	21	4	142	195	61	72	9	56	28	64	64	46	12	0	0	0	35	17	13
ENSG00000221706	0	0	0	0	0	0	0	0	0	0	0	0	0	0	0	0	0	0	0	0	0	0	0	0	0	0	0	0	0	0	0	0	0	0
ENSG00000255071	0	824	2566	410	0	1260	642	0	585	1692	0	0	1	0	685	599	218	1999	39886	2329	588	730	0	3211	877	0	2925	919	1954	0	0	0	0	55
ENSG00000211767	0	0	1	44	0	1	3	4	1	3	0	0	2	4	1	0	0	2	1	0	1	2	2	4	2	9	16	2	4	1	2	0	0	2
ENSG00000211766	1	0	1	43	2	0	0	3	3	3	0	0	1	2	0	0	1	0	1	2	2	2	3	2	3	6	13	2	10	1	2	0	0	0
ENSG00000211765	2	0	0	6	0	0	0	2	0	3	0	0	0	0	0	0	1	0	0	1	0	1	0	2	0	1	2	0	4	0	0	0	0	0
ENSG00000211764	0	0	0	8	0	1	0	2	1	0	0	0	0	0	0	0	0	0	0	0	1	2	5	2	3	2	3	0	2	2	0	0	2	0
ENSG00000169740	2758	2028	1929	3582	2155	1072	1764	1616	3510	975	785	1771	1036	1787	1261	2446	1201	1569	1532	1316	2917	805	6052	1791	891	3063	1514	1598	2496	1176	2543	3288	2293	2150
ENSG00000215869	133	0	0	0	0	127	8	16	271	4	3	0	60	0	84	55	166	391	0	3	0	32	1068	137	30	15	72	194	4	15	177	31	0	12
ENSG00000261609	376	244	186	898	562	423	279	734	618	218	749	468	360	345	598	616	305	1951	372	321	289	225	311	635	325	554	512	326	685	148	749	762	834	1751
ENSG00000169744	377	380	305	1010	278	452	595	523	318	485	193	131	478	958	817	293	924	695	464	517	590	1279	1039	652	579	409	550	688	1282	165	546	151	411	136
ENSG00000261607	0	0	0	0	0	0	0	0	0	0	0	0	0	0	0	0	0	0	0	0	0	0	0	0	0	0	0	0	0	0	0	0	0	0
ENSG00000261606	0	0	0	20	16	0	0	0	337	0	0	5	0	0	0	12	0	0	0	0	0	0	0	0	5	17	5	9	0	19	0	0	17	9
ENSG00000215866	39	0	9	50	6	0	0	18	8	0	8	0	9	5	5	39	0	25	26	19	5	10	0	18	9	52	45	0	24	0	21	15	12	26
ENSG00000261604	88	163	59	49	107	86	2385	284	40	216	533	71	482	54	103	153	84	178	301	259	71	61	53	709	66	89	41	175	212	2	300	136	204	54
ENSG00000261603	0	0	6	5	41	7	19	0	21	5	0	3	0	0	5	0	0	0	0	10	0	8	0	0	6	0	4	0	0	6	0	0	5	54
ENSG00000261602	0	0	0	0	0	0	0	0	0	0	0	0	0	0	0	4	0	41	0	0	0	0	0	0	0	0	0	0	0	0	0	0	0	0
ENSG00000261600	0	2	26	6	9	8	4	2	7	0	0	0	7	4	0	43	8	6	0	0	0	8	0	7	55	9	4	19	0	24	12	0	10	39
ENSG00000251074	9	4	14	4	0	2	0	0	18	37	4	0	3	2	10	0	7	0	14	0	0	7	11	39	18	0	9	36	37	7	41	0	2	0
ENSG00000168298	117	94	54	31	12	60	24	24	59	39	145	37	56	52	28	28	33	58	10	38	28	36	4	17	12	51	25	65	0	27	74	127	36	140
ENSG00000168297	1125	524	549	1278	349	1840	1151	1010	612	894	1600	217	1188	588	2050	2473	792	3495	294	387	313	709	1047	1906	436	884	2022	1330	901	152	425	545	430	1895
ENSG00000266460	0	0	0	0	0	0	0	0	0	0	0	0	0	0	0	0	0	0	0	0	0	0	0	0	0	0	0	0	0	0	0	0	0	0
ENSG00000266461	0	0	0	0	0	0	0	0	0	0	0	0	0	0	0	0	0	0	0	0	0	0	0	0	0	0	0	0	0	0	0	0	0	0
ENSG00000266466	0	0	0	0	0	0	0	0	0	0	0	0	0	0	0	0	0	0	0	0	0	0	0	0	0	0	2	0	0	0	0	0	0	0
ENSG00000266467	0	0	0	0	0	0	0	0	0	0	0	0	0	0	0	1	2	0	0	0	0	4	0	0	0	0	2	0	0	0	7	0	0	0
ENSG00000168291	6113	5088	4994	7440	8309	7011	7001	6829	3765	4036	3768	4243	7602	7164	7009	7458	6073	8953	3441	4156	3417	10443	5025	7789	4349	2446	7283	8576	6004	300	3753	9509	5849	6366
ENSG00000262558	26	14	42	41	28	16	19	15	20	20	18	16	7	79	22	9	4	8	32	0	30	7	16	29	22	16	6	0	19	0	41	0	0	9
ENSG00000212072	0	0	0	0	0	0	0	0	0	0	0	0	0	0	0	0	0	0	0	0	0	0	0	0	0	0	0	0	0	0	0	0	0	0
ENSG00000212073	0	0	0	0	0	0	0	0	0	0	0	0	0	0	0	0	0	0	0	0	0	0	0	0	0	0	0	0	0	0	0	0	0	0
ENSG00000212070	0	0	0	0	0	0	0	0	0	0	0	0	0	0	0	0	0	0	0	0	0	0	0	0	0	0	0	0	0	0	0	0	0	0
ENSG00000212071	0	0	0	0	0	0	0	0	0	0	0	0	0	0	0	0	0	0	0	0	0	0	0	0	0	0	0	0	0	0	0	0	0	0
ENSG00000212076	1	1	1	1	1	1	1	1	1	1	1	1	1	1	1	1	1	1	1	1	1	1	1	1	1	1	1	1	1	1	1	1	1	1
ENSG00000262554	19	2	2	1	38	4	1	12	1	1	1	1	1	1	1	4	2	1	2	1	1	2	2	1	2	1	3	1	3	1	1	1	1	3
ENSG00000212075	0	0	0	0	0	0	0	0	0	0	0	0	0	0	0	0	0	0	0	0	0	0	0	0	0	0	0	0	0	0	0	0	0	0
ENSG00000225108	36	19	34	30	16	48	96	36	29	18	48	13	35	26	11	88	13	55	6	33	56	31	18	32	2	17	4	21	42	5	12	99	24	229
ENSG00000281046	1	0	0	0	0	0	0	0	0	0	0	0	0	0	0	0	0	0	0	0	0	0	0	0	0	0	0	0	0	0	0	0	0	0
ENSG00000281045	0	0	0	0	0	0	0	0	0	0	0	0	0	0	0	0	0	0	0	0	0	0	0	0	0	0	0	0	0	0	0	0	0	0
ENSG00000281044	0	0	0	0	0	0	0	0	0	0	0	0	0	0	0	0	0	0	0	0	0	0	0	0	0	0	0	0	0	0	0	0	0	0
ENSG00000270593	0	0	0	0	0	0	0	0	0	0	0	0	0	0	0	0	0	0	0	0	0	0	0	0	0	0	0	0	0	0	0	0	0	0
ENSG00000225100	0	0	0	0	0	4	0	0	0	0	0	0	0	0	0	0	0	0	0	0	0	0	0	0	4	0	0	0	0	0	0	0	0	0
ENSG00000225101	101	6	8	0	4	2	0	16	35	43	675	0	12	0	27	6	3	5	8	0	0	0	356	28	0	93	121	56	11	0	0	0	16	7
ENSG00000225102	0	0	0	0	0	0	4	0	0	0	0	0	0	0	0	0	2	0	4	0	0	0	0	0	2	0	0	0	0	0	0	0	0	0
ENSG00000233579	5	0	0	0	0	0	0	0	4	0	0	0	0	0	0	0	0	0	0	0	0	0	0	0	0	0	0	0	0	0	0	7	5	0
ENSG00000225105	0	0	0	0	0	0	0	0	0	0	0	0	0	0	0	0	0	0	0	0	0	0	0	0	0	0	0	0	0	0	0	0	0	0
ENSG00000225106	0	0	0	0	0	0	0	0	0	0	0	0	0	0	0	0	0	0	0	0	0	0	0	0	0	0	0	0	0	0	0	0	0	0
ENSG00000225107	0	0	0	0	0	0	0	0	0	0	0	0	0	0	0	0	0	0	0	0	0	0	0	0	0	0	8	0	0	0	0	0	0	0
ENSG00000221489	0	0	0	0	0	0	0	0	0	0	0	0	0	0	0	0	0	0	0	0	0	0	0	0	0	0	0	0	0	0	0	0	0	0
ENSG00000221488	0	0	0	0	0	0	0	0	0	0	0	0	0	0	0	0	0	0	0	0	0	0	0	0	0	0	0	0	0	0	0	0	0	0
ENSG00000226455	0	0	0	0	0	0	0	0	0	0	0	0	0	0	0	0	0	0	0	0	0	0	0	28	0	0	0	0	0	0	0	0	0	0
ENSG00000226454	0	0	0	0	0	0	0	0	0	0	0	0	0	0	0	0	0	3	0	0	0	0	8	0	0	0	0	0	0	0	0	0	0	0
ENSG00000149792	4824	3554	3358	1511	4958	7750	6335	5518	5669	3213	5103	254	4794	5444	1581	1714	6725	1638	314	847	2412	6758	5682	2392	5678	571	4329	6622	2640	362	1854	2715	2792	3199
ENSG00000226450	26	26	136	210	349	477	431	64	84	439	110	187	76	31	335	186	231	21	613	204	556	883	701	165	276	24	54	443	62	0	220	50	25	25
ENSG00000141854	206	341	126	311	1321	969	296	32	3224	590	285	66	130	56	505	596	336	325	173	116	930	617	726	302	429	1717	489	540	887	399	630	118	928	39
ENSG00000149798	374	233	122	404	346	400	386	916	458	53	125	512	444	677	411	1887	495	1136	373	466	549	134	188	506	199	296	516	448	276	58	270	792	631	795
ENSG00000221486	0	0	0	0	0	0	0	0	0	0	0	0	0	0	0	0	0	0	0	0	0	0	0	0	0	0	0	0	0	0	2	0	0	0
ENSG00000212153	0	0	0	0	0	0	0	0	0	0	0	0	0	0	0	0	0	0	0	0	0	0	0	0	0	0	0	0	0	0	0	0	0	0
ENSG00000183055	1	69	0	13	12	11	11	6	19	16	30	4	4	29	21	27	0	6	11	0	13	2	6	3	16	13	4	24	4	46	8	29	32	19
ENSG00000183054	1124	461	845	965	780	793	992	944	1293	1227	811	856	271	925	1123	1205	789	1512	980	541	972	60	161	973	591	1491	470	1251	1044	562	1631	1774	1387	1124
ENSG00000255076	0	0	0	0	0	0	0	0	0	0	0	0	0	0	0	0	0	0	0	0	0	0	0	0	0	0	0	0	0	0	0	0	0	0
ENSG00000251078	0	0	0	0	0	0	0	0	0	0	0	0	0	0	0	0	0	0	0	0	0	0	0	0	0	0	0	0	0	0	0	0	0	0
ENSG00000250566	4	0	0	0	0	0	0	0	12	0	0	0	0	0	0	0	0	0	0	0	0	0	0	0	0	0	0	0	0	0	0	0	0	0
ENSG00000259244	56	24	4	43	25	17	42	31	39	0	17	32	42	92	13	65	24	15	23	9	87	35	35	35	35	18	27	39	24	10	71	42	56	46
ENSG00000250564	41	0	0	0	18	38	186	0	4	136	8	0	28	0	31	0	14	16	198	0	0	134	21	0	28	0	0	25	12	0	16	4	0	17
ENSG00000250565	319	339	138	278	62	249	176	326	483	204	489	54	241	32	549	383	202	379	98	228	110	170	235	448	143	265	372	94	478	135	249	306	198	475
ENSG00000250562	0	0	0	0	0	0	0	0	0	0	0	0	0	0	0	0	0	0	0	0	3	0	0	0	0	0	0	0	0	0	0	0	0	0
ENSG00000250563	78	0	0	0	0	200	0	0	0	0	0	0	0	0	0	0	0	561	0	3	0	3	0	0	0	0	0	39	0	0	5	0	0	0
ENSG00000187961	550	539	394	900	602	519	328	499	1080	231	753	669	293	421	355	652	364	748	236	234	484	424	205	292	489	1381	796	498	675	170	928	1698	989	450
ENSG00000250561	0	0	0	0	0	0	0	0	0	0	0	0	0	0	0	0	0	0	0	0	0	0	0	0	0	0	0	0	0	0	0	0	0	0
ENSG00000250568	4	19	25	26	37	12	42	18	14	5	11	36	23	19	7	28	6	27	9	15	17	9	5	9	10	3	9	13	15	0	12	38	22	35
ENSG00000250569	51	51	92	28	51	14	20	50	30	29	24	25	49	50	12	47	30	55	32	28	9	44	22	35	31	22	33	9	73	21	34	20	11	22
ENSG00000281591	0	0	0	0	0	0	0	0	0	0	0	0	0	0	0	0	1	0	0	0	0	0	0	0	0	0	0	0	0	0	0	0	0	0
ENSG00000220685	10	9	0	15	5	7	5	11	15	3	20	17	0	12	14	7	4	11	1	0	0	8	8	8	4	7	3	6	15	8	4	4	15	12
ENSG00000162843	0	0	0	7	7	0	0	0	0	8	0	0	0	22	0	0	12	0	11	0	0	0	0	0	0	13	6	0	0	0	0	0	4	0
ENSG00000281592	0	0	0	0	0	0	0	0	0	0	0	0	0	0	0	0	0	0	0	0	0	0	0	0	0	0	0	0	0	0	0	0	0	0
ENSG00000281595	0	0	0	0	0	0	0	0	0	0	0	0	0	0	0	0	0	0	0	0	0	0	0	0	0	0	0	0	0	0	0	0	0	0
ENSG00000281594	0	0	0	0	0	0	0	0	0	0	0	0	0	0	0	0	0	0	0	0	0	0	0	0	0	0	0	0	0	0	0	0	0	0
ENSG00000281596	1	0	0	0	0	1	0	0	0	1	0	0	0	0	0	0	0	0	0	0	0	0	4	0	0	0	0	0	0	1	0	0	1	0
ENSG00000281599	3	0	0	6	0	0	1	0	3	2	0	0	6	0	1	1	2	6	0	0	2	0	3	2	0	0	0	1	3	0	0	0	0	4
ENSG00000281598	0	0	0	0	0	0	0	0	0	0	0	0	0	0	0	0	0	0	0	0	0	0	0	0	0	0	0	0	0	0	0	0	0	0
ENSG00000149243	318	6	10	35	315	0	49	4	15	11	0	60	25	24	0	239	5	26	2	2	38	12	0	55	8	35	40	40	390	23	16	78	29	7
ENSG00000184702	705	845	1946	1705	1403	844	464	475	2720	261	1129	404	295	190	188	1380	290	568	228	243	803	424	148	402	79	1311	501	652	2765	378	245	252	2114	131
ENSG00000259242	0	0	0	0	0	0	0	0	0	0	0	0	0	0	0	0	0	0	0	0	0	0	0	0	0	6	0	0	0	0	0	0	0	0
ENSG00000184708	798	1269	1272	3242	1294	2196	2138	3002	2982	993	1938	2042	1136	1807	1143	2298	1880	2191	931	1024	1335	1616	1207	1532	964	2448	1675	1907	1867	1372	2004	3318	2799	1530
ENSG00000184709	214	0	109	76	882	0	49	12	140	24	108	26	9	9	25	100	72	28	0	0	5	10	0	12	5	585	52	10	1569	66	40	26	40	0
ENSG00000206811	1	1	1	1	1	0	0	1	1	1	1	1	1	1	1	1	1	0	1	1	1	1	1	1	1	1	1	1	1	1	1	1	0	1
ENSG00000163462	4	101	18	212	26	5	313	37	68	9	85	51	20	34	0	17	4	26	8	0	46	33	5	10	9	170	53	10	139	51	24	24	26	5
ENSG00000163463	3890	8819	10144	10587	8085	3969	6950	5269	7534	2499	6221	10017	5914	5439	5789	9334	6914	6421	4979	3860	4876	4451	2314	2217	3551	7449	5155	5569	7430	3229	8367	4298	3057	6154
ENSG00000163464	6	12	0	16	0	0	0	39	8	8	0	9	0	12	8	5	0	0	0	12	0	16	9	9	12	19	0	8	0	0	0	0	5	5
ENSG00000163466	7540	6237	5071	16536	6300	7692	12206	7653	11776	5543	7300	5968	9317	7720	9801	9993	6737	16562	3869	4805	5181	5442	6356	11200	5068	10061	12412	6821	12359	2747	4246	9984	10481	12987
ENSG00000163467	68	215	209	67	439	143	308	114	86	46	49	339	58	92	80	317	132	103	9	45	88	165	49	37	77	82	65	54	86	0	87	154	63	99
ENSG00000163468	23131	36539	42971	41283	39883	32061	54346	32616	48378	10788	30689	46023	33547	36307	18969	65067	23495	52567	12332	16750	18971	20144	13410	23382	13438	23801	29322	33099	39484	3764	24389	27336	39202	45640
ENSG00000277338	0	0	0	0	0	0	0	0	0	0	0	0	0	0	0	0	0	0	0	0	0	0	0	0	0	0	0	0	0	1	0	0	0	0
ENSG00000272380	0	0	0	0	0	0	0	0	0	0	0	0	0	0	0	0	0	0	0	0	0	0	0	0	0	0	0	0	0	0	0	0	0	0
ENSG00000162599	4862	2018	6239	2926	3330	6900	1906	1274	7466	6304	4910	1319	2013	3259	5064	2516	9083	5167	3911	1177	2080	5672	4847	4003	4893	6130	5014	3798	3137	745	3727	2369	1979	2190
ENSG00000162598	0	0	0	0	0	0	0	0	0	0	0	0	0	0	0	0	0	5	0	0	0	0	0	0	0	0	0	0	0	0	0	0	0	0
ENSG00000267731	10	8	5	53	4	21	47	12	12	15	24	9	9	20	13	0	4	0	8	0	13	30	4	0	19	28	24	0	46	0	8	0	32	13
ENSG00000272386	14	32	0	5	12	11	17	0	13	5	14	24	12	5	0	12	0	8	5	0	18	26	5	0	4	17	6	5	9	82	22	6	3	12
ENSG00000029364	6253	6868	8229	14679	7928	4029	7279	9645	11724	7044	5411	5813	4745	8384	6966	4891	8701	6019	1329	4546	4700	7629	13106	8729	7220	4170	6029	7569	7073	66	4989	8622	5897	5544
ENSG00000267732	0	0	0	0	0	0	0	0	0	0	0	0	3	0	0	0	0	2	0	0	0	0	0	0	0	0	0	0	0	0	0	3	0	0
ENSG00000267735	0	0	0	0	0	0	0	0	0	0	0	0	0	0	0	2	0	0	0	0	0	0	0	0	0	0	0	0	0	0	0	0	0	0
ENSG00000029363	5224	5059	3574	11326	5943	4774	6317	7676	10792	1898	10604	6877	6104	7160	6524	7570	5377	8231	3862	2407	4849	4012	3663	3783	3387	8072	6509	6592	8952	1371	10853	3903	10098	5010
ENSG00000267737	7	13	4	0	0	3	0	0	16	0	0	0	0	0	0	13	0	25	0	0	2	0	0	0	0	3	16	0	4	0	0	0	0	0
ENSG00000162594	0	0	9	14	5	9	8	8	0	0	4	0	0	4	9	0	0	10	5	2	0	0	4	3	0	15	0	0	4	0	10	5	4	4
ENSG00000263609	0	0	0	0	0	0	0	0	0	0	0	0	0	0	0	0	0	0	0	0	0	0	0	0	0	0	0	0	0	0	0	0	0	0
ENSG00000263608	0	0	0	0	0	0	0	0	0	0	0	0	0	0	0	0	0	0	0	0	0	0	0	0	0	0	0	0	0	0	0	0	0	0
ENSG00000206817	0	0	0	0	0	0	0	0	0	0	0	0	0	0	0	2	0	0	0	0	0	0	0	2	0	3	0	0	0	0	0	0	3	7
ENSG00000118640	4956	4293	4277	8826	9824	3285	9024	2693	8332	3889	5233	1879	6235	4522	6146	12412	3118	6024	4673	4173	6650	3219	6121	11876	4810	6748	8466	4355	12830	1131	5718	3470	671	7901
ENSG00000263600	0	0	0	0	0	0	0	0	0	0	0	0	0	0	0	0	0	0	0	0	0	0	0	0	0	0	0	0	0	0	0	0	0	0
ENSG00000263603	0	1	0	0	0	0	0	0	0	0	4	0	0	0	0	2	0	0	0	0	0	0	0	0	0	0	0	0	0	0	0	0	0	0
ENSG00000263602	0	0	0	0	0	0	0	0	0	0	0	0	0	0	0	0	0	0	0	0	0	0	0	0	0	0	0	0	0	0	0	0	0	0
ENSG00000263604	0	0	0	0	0	0	0	0	0	0	0	0	0	0	0	0	0	0	0	0	0	0	0	0	0	0	0	0	0	0	0	0	0	0
ENSG00000263606	122	46	8	39	11	34	31	30	32	16	17	27	33	4	8	72	27	45	9	8	7	18	15	51	23	8	34	31	32	0	27	40	16	35
ENSG00000259169	0	118	0	249	0	255	331	227	242	0	0	56	120	4	0	0	4	263	51	0	117	0	0	0	117	7	5	140	0	0	0	7	273	0
ENSG00000253144	0	0	0	0	0	0	0	0	0	0	0	0	0	0	0	0	0	0	0	0	0	0	0	0	0	0	0	0	0	0	0	0	0	0
ENSG00000253147	0	0	0	0	0	0	0	0	0	0	0	0	0	0	0	0	0	0	0	0	0	0	11	0	0	0	0	0	0	0	0	0	2	0
ENSG00000201466	0	0	0	0	0	0	0	0	0	0	0	0	0	0	0	0	0	0	0	0	0	0	0	0	0	0	0	0	0	0	0	0	0	0
ENSG00000253141	0	0	0	0	0	0	0	0	0	0	0	0	0	0	0	0	0	0	0	0	0	0	0	0	0	0	0	0	0	0	0	0	0	0
ENSG00000115073	6219	2861	4245	7689	5320	5945	5370	6147	7189	4152	5541	3962	5978	6687	6785	6608	4946	5255	2421	4034	4770	4904	6314	7206	4506	5682	7204	4101	7044	1001	7238	6333	9809	5816
ENSG00000253143	0	0	0	0	0	0	0	0	0	0	0	0	0	0	0	0	0	0	0	0	0	0	0	0	0	0	0	0	0	0	0	0	0	0
ENSG00000253142	0	0	0	0	0	0	0	0	0	0	0	0	0	0	0	0	0	0	0	0	0	0	0	0	0	0	0	0	0	0	5	0	0	0
ENSG00000259161	0	0	0	0	0	0	0	0	0	0	0	0	0	0	0	0	0	0	0	0	0	0	0	0	0	0	0	0	0	0	0	0	0	0
ENSG00000259160	0	0	0	0	0	0	0	0	0	0	0	0	0	0	0	0	0	0	0	0	0	0	0	0	0	0	0	0	0	0	0	0	0	0
ENSG00000259163	0	0	0	0	0	0	0	0	0	6	5	2	0	1	0	0	0	4	2	0	0	0	12	1	2	4	2	0	0	0	1	0	0	2
ENSG00000259162	0	0	0	19	0	0	0	0	0	0	0	0	0	0	0	0	0	0	0	0	0	0	0	0	0	13	4	0	0	0	0	0	0	4
ENSG00000259165	8	0	4	0	4	0	6	23	4	4	4	4	0	8	0	3	0	9	0	0	4	0	4	8	0	4	0	0	4	0	14	27	4	7
ENSG00000253148	0	0	0	0	0	0	0	0	0	0	0	0	0	0	0	0	0	0	0	0	0	0	0	0	0	0	0	0	0	0	0	0	0	0
ENSG00000259167	0	0	0	0	0	0	0	0	0	0	0	0	0	0	0	0	0	0	0	0	0	0	0	0	0	0	0	0	0	0	0	0	0	0
ENSG00000277331	0	0	0	0	1	0	1	0	0	0	1	0	0	0	0	1	0	0	3	0	0	0	0	0	0	0	0	1	0	0	0	0	0	0
ENSG00000213853	3890	4279	9559	6753	13743	13294	3941	2701	13059	2359	5134	2087	6972	3009	15303	5662	15136	13037	5658	4448	1482	9970	5879	5567	7577	3805	10560	8676	8309	2032	4811	1106	1814	3497
ENSG00000213851	0	0	0	1	0	0	0	0	0	0	0	0	0	0	0	0	0	0	0	0	0	0	0	0	0	0	3	0	0	0	0	0	0	0
ENSG00000258590	6	0	4	8	0	0	0	0	0	0	32	0	8	0	4	0	0	6	0	0	0	0	0	268	0	0	25	136	4	0	0	0	0	4
ENSG00000213857	0	0	0	0	0	5	2	0	0	0	5	0	0	1	0	0	0	1	0	0	1	0	0	0	0	0	9	0	0	0	1	0	4	0
ENSG00000213856	0	3	5	7	4	5	16	6	22	0	0	0	12	5	11	16	12	1	5	0	1	8	3	1	4	2	0	4	18	0	3	9	12	10
ENSG00000213854	0	0	0	0	0	8	0	0	0	0	0	0	0	0	26	0	12	27	0	0	0	14	0	0	4	0	0	0	0	0	0	0	0	0
ENSG00000258597	11	0	9	0	0	8	4	0	0	0	0	6	0	0	0	0	0	17	0	0	4	0	0	26	0	0	0	4	8	0	0	0	4	6
ENSG00000213859	600	388	510	2388	700	246	565	410	710	506	415	180	387	695	891	428	427	423	111	331	719	754	984	540	461	1258	1049	533	147	135	92	479	310	445
ENSG00000137673	181	1092	0	1578	215	43	5	56	5758	8	9	16	1895	4	4	5865	535	103	0	39	1562	402	0	33	38	32729	1219	109	3907	505	3151	20	277	39
ENSG00000206979	0	0	0	0	0	0	0	0	1	1	0	0	0	1	0	1	0	0	0	0	0	0	0	0	0	0	0	0	0	0	0	0	0	0
ENSG00000225816	0	0	0	0	0	0	0	0	0	0	0	0	0	0	0	0	0	0	0	0	0	0	0	0	0	0	0	0	0	0	0	0	0	0
ENSG00000280881	0	0	0	0	0	0	0	0	0	0	0	0	0	0	0	0	0	0	0	0	0	0	0	51	0	0	0	0	0	0	0	0	0	0
ENSG00000225814	0	0	0	0	0	0	0	0	0	0	0	0	0	0	0	0	0	0	0	0	0	0	0	0	0	0	0	0	0	0	0	0	0	0
ENSG00000225815	0	0	0	0	0	0	0	0	0	0	0	0	0	0	0	0	0	0	0	0	0	0	0	0	0	0	0	0	0	0	0	0	0	0
ENSG00000280884	1	1	1	1	1	0	1	1	1	1	1	1	1	1	1	1	1	1	0	1	1	1	1	1	1	1	1	1	1	0	1	1	1	1
ENSG00000225813	0	0	0	0	0	0	0	0	0	0	0	0	6	0	0	0	0	0	0	0	0	0	0	0	0	0	0	0	0	0	0	0	0	0
ENSG00000280886	0	0	0	0	0	0	0	0	0	0	0	0	0	0	0	0	0	0	0	0	0	0	0	0	0	0	0	0	0	0	0	0	0	0
ENSG00000225811	0	0	0	0	0	0	0	0	0	0	0	0	0	0	0	0	0	0	0	0	0	0	0	0	0	0	0	0	0	0	0	0	0	0
ENSG00000206846	0	0	0	0	0	0	0	0	0	0	0	0	0	5	0	0	0	0	0	0	0	0	0	0	0	2	0	0	0	1	0	0	0	3
ENSG00000225818	0	0	0	0	0	0	0	0	0	0	0	0	0	0	0	0	0	0	0	0	0	0	0	0	0	0	0	0	0	0	0	0	0	0
ENSG00000225819	0	0	0	0	0	0	0	0	0	0	0	0	0	0	0	0	0	0	0	0	0	0	0	0	0	0	0	0	0	0	0	0	0	0
ENSG00000229306	0	0	0	0	0	0	0	0	0	0	0	0	0	0	0	0	0	0	0	0	0	0	0	0	0	0	0	0	0	0	0	0	0	0
ENSG00000229307	0	0	0	0	0	0	0	0	0	0	0	0	0	0	0	0	0	0	0	0	0	0	0	0	0	0	0	0	0	0	0	0	0	0
ENSG00000229305	0	0	0	0	0	0	0	0	0	0	3	0	19	0	0	0	0	0	8	0	0	0	21	5	0	4	0	0	0	0	0	0	0	0
ENSG00000229302	0	0	0	0	0	0	0	0	0	0	0	0	0	0	0	0	0	0	0	0	0	0	0	0	0	0	0	0	0	0	0	0	0	0
ENSG00000229303	0	0	0	0	0	2	0	5	0	0	0	0	7	4	0	0	0	0	0	0	0	0	1	0	0	0	0	0	0	0	0	0	1	0
ENSG00000238489	0	0	0	0	0	0	0	0	0	0	0	0	0	0	0	0	0	0	0	0	0	0	0	0	0	0	0	0	0	0	0	0	0	0
ENSG00000229301	0	0	0	0	0	0	0	0	0	0	0	0	0	0	0	0	0	0	0	0	0	0	0	0	0	0	0	0	0	0	0	0	0	0
ENSG00000238485	0	0	0	0	0	0	0	0	0	0	0	0	0	0	0	0	0	0	0	0	0	0	0	0	0	0	0	0	0	0	0	0	0	0
ENSG00000269911	6	6	0	80	6	0	18	4	0	11	6	0	6	0	0	0	0	11	2	0	2	6	4	8	4	4	15	6	50	4	2	2	0	2
ENSG00000238482	0	0	0	0	0	0	0	0	0	0	0	0	0	0	0	0	0	0	0	0	0	0	0	0	0	0	0	0	0	0	0	0	0	0
ENSG00000229308	0	16	0	14	0	8	10	0	0	5	0	0	11	0	4	5	0	10	0	0	0	0	11	8	0	0	0	0	0	0	4	0	0	0
ENSG00000229309	2	0	0	0	0	0	0	0	0	0	0	0	0	0	0	0	0	0	0	0	0	0	0	0	0	0	0	2	0	0	3	0	0	0
ENSG00000278072	0	0	0	0	0	0	0	0	0	0	0	0	0	0	0	0	0	0	0	0	0	0	0	0	0	0	0	0	0	0	0	0	0	0
ENSG00000278073	0	0	1	0	0	0	0	1	1	1	1	0	0	0	1	1	0	1	0	1	1	1	0	1	2	1	1	0	0	0	0	1	1	2
ENSG00000278071	32	81	42	53	153	30	57	53	146	124	145	0	114	32	37	65	14	21	58	25	198	93	264	70	63	20	127	266	189	48	147	65	53	123
ENSG00000278076	0	0	0	0	0	0	0	0	0	0	0	0	0	0	0	0	0	0	0	0	0	0	0	0	0	0	0	0	0	0	0	0	0	0
ENSG00000278077	0	5	0	4	0	0	0	4	0	4	0	2	1	0	0	0	0	0	0	0	0	0	1	0	0	0	0	0	2	0	0	0	2	0
ENSG00000278075	16	23	2	19	22	36	12	27	9	12	17	2	17	4	17	16	11	33	27	3	0	2	49	19	17	57	23	38	16	9	6	5	15	15
ENSG00000055070	3540	2421	3515	10791	2742	4621	2434	3308	6033	1990	3141	1599	2793	5095	1773	7307	3250	18388	2195	4070	1366	2919	2539	4988	2536	3434	5748	2367	3190	1094	3074	7915	3986	5125
ENSG00000278078	1	0	0	0	0	1	0	0	0	0	0	0	0	0	1	0	1	0	1	1	0	0	0	0	0	0	1	0	0	0	0	0	0	1
ENSG00000179899	152	73	44	622	94	30	173	318	436	24	45	72	52	171	35	157	94	74	31	13	263	115	245	104	32	161	105	136	238	42	189	267	501	136
ENSG00000227411	33	10	88	21	12	243	204	0	15	125	0	0	19	12	51	4	58	75	63	13	11	96	149	24	26	0	0	20	73	0	0	0	0	0
ENSG00000155719	28	38	14	120	95	42	64	24	43	90	17	35	65	59	15	33	39	166	18	19	47	129	42	57	20	51	185	53	142	59	39	14	37	26
ENSG00000227413	0	3	1	4	0	0	0	0	2	0	0	6	0	3	0	0	0	0	0	0	2	0	4	0	0	0	0	0	0	0	0	0	0	0
ENSG00000227416	0	0	0	0	0	0	0	0	0	0	0	0	0	0	0	0	0	0	0	0	0	0	0	0	0	0	2	0	0	0	0	0	0	0
ENSG00000227417	0	0	0	5	5	0	0	0	0	0	0	0	0	0	0	0	0	2	0	0	0	0	0	0	0	0	0	0	3	0	5	0	0	0
ENSG00000162337	15156	8038	7479	12760	10574	23587	21352	29758	13085	9721	34476	6085	17618	15501	23499	22796	15412	14287	6673	11738	9080	20862	22008	14196	13036	1921	20942	13715	15432	1048	4732	13805	20108	19227
ENSG00000155714	0	10	0	7	0	0	8	0	0	3	26	0	7	0	0	0	4	0	11	0	4	0	0	12	8	28	4	4	0	0	8	4	8	0
ENSG00000182010	600	385	326	521	101	119	279	1172	775	144	125	457	358	769	20	144	35	142	21	154	411	79	35	301	64	17	271	340	142	51	73	2413	1284	137
ENSG00000182013	61	0	20	74	1202	0	664	0	1	20	0	467	5	138	0	444	17	16	0	5	171	7	0	16	0	45	30	131	65	5	21	996	1056	115
ENSG00000244748	0	0	0	9	0	0	1	0	0	0	0	0	0	0	0	10	0	0	0	0	3	0	0	0	0	0	0	0	0	0	6	0	0	2
ENSG00000186704	159	128	86	263	175	89	143	72	250	98	81	49	55	183	124	187	72	204	38	44	93	208	132	45	43	190	300	170	143	27	146	101	157	128
ENSG00000251779	0	1	0	0	0	0	0	0	0	0	0	0	0	0	0	0	0	0	0	0	0	0	0	0	0	0	0	0	0	0	0	0	0	0
ENSG00000251774	0	0	0	0	0	0	0	0	0	0	0	0	0	0	0	0	0	0	0	0	0	0	0	0	0	0	0	0	0	0	0	1	0	0
ENSG00000251595	167	367	251	541	359	164	152	230	89	65	149	165	162	491	53	140	253	84	158	219	469	66	197	215	35	361	274	96	552	36	371	629	696	369
ENSG00000251776	0	0	0	0	0	0	0	0	0	0	0	0	0	0	0	0	0	0	0	0	0	0	0	0	0	0	0	0	0	0	0	0	0	0
ENSG00000251770	0	0	0	0	0	0	0	0	0	0	0	0	0	0	0	0	0	0	0	0	0	0	0	0	0	0	0	0	0	0	0	0	0	0
ENSG00000245293	5	3	43	2	7	7	14	0	11	9	3	0	16	0	0	0	4	22	19	20	0	14	46	15	18	8	7	2	5	0	0	0	0	0
ENSG00000251772	0	0	0	0	0	0	0	0	0	0	0	0	0	0	0	0	0	0	0	0	0	0	0	0	0	0	0	0	0	0	0	0	0	0
ENSG00000251773	0	0	0	0	0	0	0	0	0	0	0	0	0	0	0	0	0	0	0	0	0	0	0	0	0	0	0	0	0	0	0	0	0	0
ENSG00000164659	1140	1029	49	246	26	211	20	232	86	8	16	4	454	101	24	486	675	2174	61	87	116	181	58	508	30	82	437	303	160	6	474	1339	1038	1699
ENSG00000242748	9	9	0	0	0	10	7	7	8	0	0	12	0	4	0	4	0	0	0	8	8	11	3	3	0	2	4	4	8	0	0	4	0	12
ENSG00000242747	1	0	0	1	0	0	1	0	0	0	0	0	0	0	0	0	0	0	0	0	0	0	0	1	0	0	0	0	0	0	0	3	5	0
ENSG00000164651	16	0	25	963	0	0	15	349	9	0	1678	16	187	8	0	33	38	94	0	21	0	0	0	17	0	0	12	115	24	46	350	20	109	864
ENSG00000242741	0	0	0	0	0	0	0	0	0	0	0	0	0	0	0	0	3	0	0	0	4	0	0	6	5	0	0	0	5	0	0	0	12	0
ENSG00000164654	1809	954	411	2721	889	778	826	1626	2033	1647	1386	853	674	1018	1347	1385	1096	1674	876	501	913	1180	1950	1053	824	1647	1890	1118	1757	373	828	2122	2019	1071
ENSG00000252234	0	0	0	0	0	0	0	0	0	0	0	0	0	0	0	0	0	0	0	0	0	0	0	0	0	0	0	0	0	0	0	0	0	0
ENSG00000114978	6260	4720	3454	11431	4827	6021	5839	5742	10830	3494	6531	3430	7118	5613	5322	8656	4654	7253	2501	3476	4622	4088	4984	9041	4312	9330	9697	4859	8070	1268	5928	9843	4740	8726
ENSG00000252236	0	0	7	0	13	0	0	0	0	0	0	0	0	1	0	0	0	0	0	0	0	10	0	4	0	0	0	0	0	0	0	0	0	0
ENSG00000252237	0	0	0	0	0	0	0	0	0	0	0	0	0	0	0	0	0	0	0	0	0	0	0	0	0	0	0	0	0	0	0	0	0	0
ENSG00000252230	0	1	0	0	0	0	0	0	0	2	0	0	2	2	0	0	0	0	0	0	0	0	0	2	0	8	0	0	2	0	0	0	0	0
ENSG00000252231	0	0	3	0	2	0	0	0	0	2	0	2	0	0	0	0	0	0	1	0	0	0	0	0	0	0	0	0	2	0	0	0	0	0
ENSG00000252233	0	0	0	0	0	0	0	0	0	0	0	0	0	0	0	0	0	0	0	0	0	0	0	0	0	0	0	0	0	0	0	0	0	0
ENSG00000252238	0	0	0	0	0	0	0	0	0	0	0	0	0	0	0	0	0	0	0	0	0	0	0	0	0	0	0	0	0	0	0	0	0	0
ENSG00000256925	0	0	0	0	0	0	55	0	0	0	0	0	0	0	0	0	0	0	0	0	16	0	0	0	0	0	0	0	0	0	0	4	0	0
ENSG00000161021	2651	1527	1742	4687	2869	2739	3065	2413	3629	1329	2403	1530	1936	3011	1840	2808	2130	4138	1056	1061	1735	2328	1987	2138	1359	2848	3289	2512	3060	280	2214	2990	4019	2203
ENSG00000256922	0	0	0	0	0	0	0	0	0	0	0	0	0	0	0	0	0	0	0	0	0	0	0	0	0	0	0	0	0	0	0	0	0	0
ENSG00000256923	0	0	0	0	0	0	0	0	0	0	0	0	0	0	0	0	0	0	0	4	0	0	0	0	0	0	0	0	0	0	0	0	0	0
ENSG00000226331	0	0	0	0	0	0	0	0	0	0	0	0	0	0	0	0	0	0	0	0	0	0	0	0	0	0	0	0	0	0	0	0	0	0
ENSG00000261608	0	0	0	0	0	0	0	0	0	0	0	0	0	0	0	0	0	0	0	0	0	0	0	0	0	0	0	0	0	0	0	0	0	0
ENSG00000256928	0	0	0	0	0	0	0	0	0	0	0	0	0	0	0	0	0	0	0	0	0	0	0	0	0	0	0	0	0	0	0	3	0	0
ENSG00000221623	0	0	0	0	0	0	0	0	0	0	0	0	0	0	0	0	0	0	0	0	0	0	0	0	0	0	0	0	0	0	0	0	0	0
ENSG00000254694	3	0	0	0	0	0	8	7	4	5	1	3	0	0	1	9	7	10	0	3	2	10	5	9	3	0	2	10	0	0	0	9	2	4
ENSG00000254695	8	0	0	0	12	85	0	0	0	0	0	0	0	0	270	11	231	75	9	0	0	85	0	4	249	0	0	51	0	0	0	0	0	0
ENSG00000254696	0	0	0	0	0	0	0	0	0	0	0	0	0	0	0	0	0	0	0	0	0	0	0	4	0	0	0	0	0	0	0	0	0	0
ENSG00000254697	0	0	0	3	0	0	3	0	0	0	0	0	0	4	0	0	0	0	0	0	2	0	0	0	0	0	0	0	0	0	0	0	0	0
ENSG00000254690	14	20	24	18	19	8	14	0	10	0	5	16	12	13	12	21	5	40	22	12	63	12	7	9	12	16	4	16	25	11	12	48	100	23
ENSG00000254691	0	0	0	3	0	0	0	2	0	5	0	6	2	2	0	0	0	0	5	4	7	0	0	0	0	17	4	2	0	8	1	19	9	0
ENSG00000266929	1	0	6	0	8	3	7	2	7	0	0	0	8	0	3	1	0	14	0	0	0	0	4	7	3	5	6	5	5	0	0	0	4	2
ENSG00000266928	0	0	0	0	0	0	0	0	0	0	0	0	0	0	0	0	0	0	0	0	0	0	0	0	0	0	0	0	0	0	0	0	0	0
ENSG00000266925	0	0	0	0	0	0	0	0	0	0	0	0	0	0	0	0	0	0	0	0	0	0	0	0	0	0	0	0	0	0	0	0	0	0
ENSG00000266924	0	0	0	0	0	0	0	0	0	0	0	0	0	0	0	0	0	0	0	0	0	0	0	0	0	0	0	0	0	0	0	0	0	0
ENSG00000254698	0	0	0	0	0	0	0	0	0	0	0	0	0	0	0	0	0	0	0	0	0	0	0	0	0	0	0	0	0	0	0	0	0	0
ENSG00000254699	0	2	0	0	4	0	0	0	0	0	0	0	0	0	0	0	0	0	0	0	0	0	0	0	0	0	0	0	0	0	0	0	0	0
ENSG00000266921	199	23	30	255	13	12	30	64	53	61	55	43	19	170	90	53	80	63	106	181	22	19	88	35	140	102	42	16	28	13	4	50	61	63
ENSG00000266920	12	9	1	0	0	24	4	32	4	0	15	0	5	4	44	9	0	8	15	4	0	0	36	9	4	0	29	44	1	0	5	0	0	0
ENSG00000257343	0	0	0	0	0	0	0	0	0	0	0	0	0	0	0	0	0	0	0	0	0	0	0	0	0	0	0	0	0	0	0	0	0	0
ENSG00000257342	0	0	0	5	0	0	0	0	0	0	0	0	0	0	0	0	0	0	0	0	0	0	5	0	0	0	0	0	0	0	0	0	0	0
ENSG00000257341	0	10	0	39	0	0	0	0	20	0	0	0	0	4	5	0	2	4	0	1	0	0	0	0	3	0	0	6	11	0	0	0	0	5
ENSG00000215867	2	4	0	0	0	0	0	0	0	0	0	0	0	0	0	0	0	0	0	0	0	4	0	0	0	0	0	2	0	0	0	4	0	0
ENSG00000257346	0	0	0	0	0	0	0	0	0	0	0	0	0	0	0	0	0	0	0	0	0	0	0	0	0	0	0	0	0	0	0	0	0	0
ENSG00000257345	0	0	0	18	26	0	0	9	0	0	0	6	5	0	500	54	32	515	0	0	0	3	0	0	0	21	0	11	12	0	18	1066	0	17
ENSG00000234337	16	8	38	46	13	27	26	23	53	5	7	5	8	5	12	29	27	56	5	10	10	16	20	13	0	0	21	24	26	3	15	11	33	29
ENSG00000215861	223	12	151	70	4	9	0	25	161	318	72	0	17	37	12	39	47	38	153	192	0	167	124	46	46	42	281	61	77	73	160	45	0	11
ENSG00000119509	763	700	782	1126	417	830	778	931	1093	972	764	815	787	710	888	1092	990	1239	868	597	914	868	1130	1029	693	853	703	733	583	731	1149	2563	934	845
ENSG00000228949	0	0	21	0	0	0	39	0	2	0	0	0	26	2	0	22	0	15	0	0	0	0	5	3	0	0	0	4	0	0	0	2	1	143
ENSG00000256699	0	0	0	0	0	0	0	0	0	0	0	0	0	0	0	0	0	0	0	0	0	0	0	0	0	0	0	0	0	0	0	0	0	0
ENSG00000256694	29	22	15	135	19	93	36	75	27	26	21	6	110	40	38	53	97	124	107	62	15	10	51	8	29	17	56	19	71	9	19	37	10	47
ENSG00000256695	0	0	0	0	0	0	0	0	0	0	0	0	0	0	0	0	0	0	0	0	0	0	0	0	0	0	0	0	0	0	0	0	0	0
ENSG00000228943	0	0	0	0	0	0	0	0	0	0	0	0	0	0	0	0	0	0	0	0	0	0	0	0	0	0	0	0	0	0	0	0	0	0
ENSG00000228941	0	0	0	0	0	0	0	0	0	0	0	0	0	0	0	0	0	0	0	0	0	0	0	0	0	0	0	0	0	0	0	0	0	0
ENSG00000228940	19	4	11	5	0	0	4	3	0	0	0	0	0	11	0	3	0	0	0	6	0	0	0	0	0	0	10	0	9	0	0	0	0	0
ENSG00000281869	0	0	0	0	0	0	0	0	0	0	0	0	0	0	0	0	0	0	0	0	0	0	0	0	0	0	0	0	0	0	0	0	0	0
ENSG00000281868	0	0	0	0	0	0	0	0	0	0	0	0	0	0	0	0	0	0	0	0	0	0	0	0	0	0	0	0	0	0	0	0	1	0
ENSG00000165309	4	12	0	4	0	0	10	18	46	0	0	78	21	41	0	45	0	42	0	7	1	0	0	4	0	0	20	0	0	12	65	2	8	3
ENSG00000281863	0	0	0	0	0	0	0	0	0	0	0	0	0	0	0	0	0	0	0	0	0	0	0	0	0	0	0	0	0	0	0	0	0	0
ENSG00000165304	1622	639	930	1178	768	1808	392	1216	1946	880	839	812	1559	676	389	1612	427	3519	355	335	438	293	314	536	156	1302	1190	548	974	541	1570	3447	1611	1180
ENSG00000281864	0	0	0	0	0	0	0	0	0	0	0	0	0	0	0	0	0	0	0	0	0	0	0	0	0	0	0	0	0	0	0	0	0	0
ENSG00000281867	0	0	0	0	0	0	0	0	0	0	0	0	0	0	0	0	0	0	0	0	0	0	0	0	0	0	0	0	0	0	0	0	0	0
ENSG00000281866	0	0	0	0	0	0	0	0	0	0	0	0	0	0	0	0	0	0	0	0	0	0	0	0	0	0	0	0	0	0	0	0	0	0
ENSG00000266469	197	492	220	601	389	579	623	446	663	220	448	185	460	384	583	506	401	706	214	194	199	399	418	443	429	196	568	487	427	58	216	192	428	403
ENSG00000101608	18091	21353	12021	33459	43776	14978	29352	20555	34998	14760	21447	11731	13770	9276	14898	46881	12592	20100	8799	9596	19589	13375	12938	36912	19241	18537	25523	17540	50864	2170	15056	18890	14425	16771
ENSG00000101605	3400	3928	5615	3617	600	4721	12951	4530	2060	1608	1984	4342	1005	4978	936	8272	556	6582	3211	1874	284	733	152	5501	3404	241	3485	5454	4413	515	2534	35	473	1263
ENSG00000170100	58	37	45	89	413	296	79	33	340	214	50	326	136	16	37	256	65	1024	425	263	261	18	493	83	35	180	100	26	36	9	262	453	47	189
ENSG00000237026	0	0	0	0	0	0	0	0	0	0	0	0	0	0	0	0	0	0	0	0	0	0	0	0	0	0	0	0	0	0	0	0	0	0
ENSG00000187900	0	0	0	0	0	0	0	0	0	0	0	4	0	0	0	0	0	0	0	0	0	0	5	0	0	0	0	0	0	0	0	0	0	0
ENSG00000198791	6886	1935	1974	6019	3512	3366	3861	5054	4456	2174	9604	2421	5067	7137	5983	4645	2610	8090	3954	3381	1996	1799	4811	5136	2037	5689	7194	3826	4797	1380	4706	7575	5858	5633
ENSG00000198792	1705	1794	2562	5655	2052	2317	5124	10555	7677	1589	2282	2862	1963	3125	1317	10124	1943	6471	1943	3031	2901	2939	3518	5579	1248	5705	4952	3423	3637	675	4292	5179	7044	3905
ENSG00000198793	7488	2747	6615	6902	4953	13174	6145	5830	9949	5764	16696	3180	2627	3686	6242	10041	11697	19031	5277	3765	2478	8898	26386	14388	3693	3580	7668	6396	8404	1784	4958	6389	6053	8294
ENSG00000198794	62	84	46	859	33	577	2806	1170	10309	22	1642	195	232	1222	155	1028	507	168	1571	1397	4825	125	197	1646	172	1933	100	75	916	31	9762	4553	933	1463
ENSG00000198795	74	73	82	596	39	70	152	140	61	51	39	20	116	146	122	24	128	120	100	102	117	110	544	119	42	111	202	170	310	21	135	9	641	12
ENSG00000197779	245	192	141	499	70	320	328	237	398	138	166	69	218	155	388	172	166	505	250	56	175	186	507	276	128	345	387	324	222	211	523	435	279	208
ENSG00000198797	4	28	36	7	0	0	10	166	0	0	0	33	0	8	0	0	16	0	8	15	0	22	14	4	8	0	0	0	0	0	0	4	56	0
ENSG00000231426	0	0	0	0	0	0	4	0	0	0	0	0	14	5	0	0	0	26	0	0	0	0	0	5	0	0	0	0	0	0	0	0	0	8
ENSG00000197776	171	62	101	346	149	126	133	146	172	332	76	43	88	142	220	130	405	104	269	120	217	433	320	162	304	129	231	96	169	20	141	49	82	42
ENSG00000231424	9	6	18	5	3	0	23	50	12	0	13	9	10	71	0	0	0	0	0	5	0	0	0	34	0	0	8	12	0	0	20	0	0	64
ENSG00000175550	5849	3327	2766	6775	6166	6882	7211	7368	5188	5380	5455	4376	7545	4952	4013	9193	5323	4675	3403	4246	4189	6101	6594	8307	4131	5164	7665	6088	8950	600	3132	6407	6500	11480
ENSG00000231422	0	0	0	0	0	0	0	0	0	0	4	0	0	0	0	0	0	0	0	0	0	0	0	0	0	0	0	0	0	0	0	0	0	0
ENSG00000175556	566	489	638	276	229	1032	377	504	826	540	1301	263	406	252	291	800	380	1038	153	143	130	883	445	642	519	350	420	847	176	91	563	50	98	925
ENSG00000197771	3003	2550	3411	7511	3197	4696	4360	6450	6127	1580	4076	2750	3801	3596	4594	3781	3564	5559	2226	2295	5050	2418	1646	3654	2793	3150	4923	3209	5818	465	2581	7938	6411	2980
ENSG00000231421	12	0	0	0	0	0	0	0	0	0	0	0	0	0	66	5	0	5	0	0	0	8	232	39	0	0	0	83	0	0	0	0	0	0
ENSG00000279848	0	0	0	0	0	0	0	0	0	0	0	0	0	0	0	0	0	0	0	0	0	0	0	0	0	0	0	0	0	0	0	0	0	0
ENSG00000279849	0	0	0	0	0	4	11	0	0	0	0	0	0	0	0	0	0	4	0	0	0	0	0	0	0	0	0	0	10	1	0	0	1	0
ENSG00000161682	481	224	231	194	119	80	71	763	514	20	97	236	67	84	90	233	187	65	71	252	89	49	29	87	35	224	50	160	61	46	474	566	1686	226
ENSG00000240173	0	0	0	0	0	0	0	0	0	0	0	0	0	0	0	0	0	0	0	0	1	0	0	0	0	0	1	0	0	0	0	0	0	0
ENSG00000179420	0	0	0	0	0	0	0	0	0	0	0	0	0	0	0	0	0	0	0	0	0	0	0	0	0	0	0	0	0	0	0	0	0	0
ENSG00000279840	0	0	0	0	0	0	0	0	0	0	0	0	0	0	0	0	0	0	0	0	0	0	0	0	0	0	0	0	0	0	0	0	0	0
ENSG00000279841	20	4	0	0	5	0	0	0	0	0	0	0	0	0	5	0	0	0	5	0	0	0	0	16	8	0	4	6	0	0	5	0	0	8
ENSG00000279842	0	0	0	0	0	0	0	0	0	0	0	0	0	0	0	0	0	0	0	0	0	0	0	0	0	0	0	0	0	0	0	0	0	0
ENSG00000279844	140	7	0	0	0	0	0	0	4	0	9	0	0	0	0	0	0	0	0	15	0	0	0	6	0	45	0	0	0	0	0	16	4	0
ENSG00000279845	25	17	5	16	5	0	10	1	2	9	7	2	8	0	0	1	0	1	3	0	14	0	10	0	9	48	6	12	13	13	24	8	4	2
ENSG00000279846	0	0	0	14	0	0	0	0	5	0	0	0	0	0	0	0	0	0	0	0	0	0	0	0	0	0	0	0	0	0	5	0	0	0
ENSG00000279847	0	6	0	0	0	0	0	0	0	0	0	0	0	0	0	0	0	0	0	98	0	0	0	0	0	0	0	0	4	0	0	0	0	0
ENSG00000076321	1235	856	1527	1925	807	1863	1594	916	2596	1073	1773	425	560	1042	1558	805	2025	1465	846	619	579	1745	1908	1128	1029	1804	1605	1615	1676	315	1288	544	911	858
ENSG00000234389	0	5	0	20	0	0	0	5	7	0	13	0	3	7	5	3	0	5	0	0	3	5	0	3	3	5	12	4	18	0	2	0	0	16
ENSG00000183864	4033	2205	3501	6921	3482	3845	2765	6220	8502	5773	3378	4397	1908	3471	1918	3985	4165	3827	3140	2349	3304	3973	3515	2317	2837	4087	6772	3534	3879	616	4504	6666	6797	2916
ENSG00000183862	0	0	0	0	0	0	0	0	0	0	0	0	0	0	0	0	0	0	0	0	0	0	0	0	0	0	0	0	0	0	0	0	0	0
ENSG00000277402	19	56	69	133	19	28	16	17	26	53	36	5	18	15	9	14	16	26	41	5	12	24	6	73	35	67	144	22	79	8	20	5	2	17
ENSG00000167680	424	1305	1051	2456	615	706	1076	882	632	440	794	328	676	1079	909	632	839	1266	998	965	828	711	774	612	206	757	1375	555	1074	101	262	403	3034	1620
ENSG00000124217	824	573	833	1845	1084	1162	1019	1022	841	426	1100	383	418	996	1519	658	1174	1154	638	430	663	802	1042	900	969	608	1115	1096	1079	60	224	1723	876	2865
ENSG00000124214	10763	10603	13679	20804	15737	22416	24592	27159	22430	9036	26496	9942	7460	12333	23366	19242	19164	28936	8361	9085	12012	13516	12949	14913	15329	9220	15692	11604	18012	1707	10584	21446	19117	25205
ENSG00000124215	0	8	0	41	21	33	139	12	4	0	31	15	30	0	0	0	5	17	4	0	19	0	5	65	37	17	18	0	10	42	131	4	22	50
ENSG00000124212	26	151	40	849	172	0	611	784	156	39	44	4	407	150	54	433	63	106	13	32	631	704	83	110	338	1157	889	190	1902	58	57	2212	1013	69
ENSG00000167685	4128	3869	2161	4732	3362	1322	2845	5629	4526	2226	1255	4502	1451	6809	1484	4251	1978	3580	920	3033	4445	2025	3886	4009	1354	3715	1335	2866	3321	923	1844	4107	4763	2695
ENSG00000247595	0	5	4	11	7	3	9	11	5	2	2	20	2	12	0	21	2	7	0	2	0	6	0	3	2	9	4	2	7	8	11	14	4	22
ENSG00000161970	9657	13637	11523	42104	40283	11754	30511	24643	12686	8797	14679	18688	11416	66192	20402	18382	10248	30103	10326	7418	22000	18281	5064	6208	11306	7347	21797	16521	24664	2176	8997	74453	76088	25937
ENSG00000175073	2174	4634	8327	4595	2646	4288	6135	5908	3042	1976	2950	1925	4330	2972	3017	4938	2609	5295	2325	1628	1561	2344	2206	4152	2784	2267	2876	2283	4691	346	4066	2251	3388	1698
ENSG00000161973	4	0	0	16	0	0	4	0	0	0	0	0	0	10	0	5	0	0	0	0	0	0	0	4	4	0	13	0	8	0	0	11	0	0
ENSG00000255279	0	0	0	0	0	0	0	0	0	0	0	0	0	0	0	0	0	0	0	0	0	0	0	0	0	0	0	0	0	0	0	0	0	0
ENSG00000255275	23	0	6	7	0	66	285	49	10	0	21	18	4	28	25	37	12	112	0	3	0	6	1	9	33	0	19	20	0	0	0	48	4	25
ENSG00000255274	0	0	0	0	0	0	0	0	0	0	0	0	0	0	0	0	0	0	0	0	0	0	0	0	0	0	0	0	0	0	0	0	0	0
ENSG00000255277	403	357	492	447	1222	642	1096	544	912	450	189	3435	706	776	894	449	770	553	309	395	1323	956	451	678	377	263	245	705	400	68	357	652	425	934
ENSG00000255276	0	0	0	0	0	0	0	0	3	0	0	0	4	0	0	0	0	0	0	0	0	0	0	0	0	9	0	0	0	0	0	0	0	0
ENSG00000255271	0	0	0	0	0	0	0	0	0	0	0	0	0	0	0	0	0	0	0	0	0	0	0	0	0	0	0	0	0	0	0	0	0	0
ENSG00000255270	0	0	0	0	0	0	4	0	0	0	0	0	0	0	0	0	0	0	0	0	0	0	0	0	0	0	0	11	0	0	0	0	0	0
ENSG00000255273	0	0	0	0	0	0	0	0	0	0	0	0	0	0	0	0	0	0	0	0	0	0	0	0	0	0	0	0	0	0	0	0	0	0
ENSG00000255272	0	0	0	0	0	0	0	0	0	0	0	0	0	0	0	0	0	0	0	0	0	0	0	0	0	0	0	0	0	0	0	0	0	0
ENSG00000277903	0	0	0	0	0	0	0	0	0	0	0	0	0	0	0	0	0	0	0	0	0	0	0	0	0	0	0	0	0	0	0	0	0	0
ENSG00000239670	0	0	0	0	0	0	0	0	0	0	0	0	0	0	0	5	0	0	3	0	5	0	0	0	0	0	4	0	0	0	0	5	0	10
ENSG00000160087	3138	1263	2292	2723	1937	2201	1356	1722	3151	1459	2584	1871	1337	1800	1074	4122	2107	3939	935	1140	1549	2635	1770	2297	1429	3733	2783	1355	2016	1304	2055	4054	3109	4914
ENSG00000265627	0	0	0	0	0	0	0	0	0	0	0	0	0	0	0	0	0	0	0	0	0	0	0	0	0	0	0	0	0	0	0	0	0	0
ENSG00000036054	2116	1954	1542	2940	2485	3377	2459	2269	3284	2012	2428	899	758	1245	3008	2521	2547	4248	1018	1108	1447	2848	2493	3009	2157	4061	4528	3588	2375	460	1820	1349	2732	2440
ENSG00000265626	0	0	0	0	0	0	0	0	0	0	0	0	0	0	0	0	0	0	0	0	0	0	0	0	0	0	0	0	0	0	0	0	0	0
ENSG00000228349	0	0	0	0	5	0	0	0	0	0	0	0	0	0	0	0	0	0	0	0	0	0	0	0	0	0	0	0	0	0	0	0	0	0
ENSG00000223018	0	0	0	0	0	0	0	0	0	0	0	0	0	0	0	0	0	0	0	0	0	0	0	0	0	0	0	0	0	0	0	0	0	0
ENSG00000223019	0	0	0	0	0	0	0	0	0	0	0	0	0	0	0	0	0	0	0	0	0	0	0	0	0	0	0	0	0	0	0	0	0	0
ENSG00000002587	42	146	16	400	67	45	111	180	124	50	62	18	144	131	104	161	51	148	53	22	370	155	86	88	22	2351	266	140	265	37	418	63	208	54
ENSG00000002586	17332	3129	5906	11667	9701	19344	11116	11284	23645	8634	13357	3907	18462	5943	21241	31858	10404	18102	29067	10211	6202	4780	8630	11686	7114	5111	10221	11577	7419	1645	11569	8541	13663	14515
ENSG00000280528	0	0	0	0	0	0	0	0	0	0	0	0	0	0	0	0	0	0	0	0	0	0	0	0	0	0	0	0	1	0	0	0	0	0
ENSG00000263590	0	0	0	0	0	0	0	0	0	0	0	0	0	0	0	0	0	0	28	0	0	0	0	0	0	0	0	0	0	0	0	0	0	0
ENSG00000281047	0	0	0	0	0	0	0	0	0	0	0	0	0	0	0	0	0	0	0	0	0	0	0	0	0	0	0	0	0	0	0	0	0	0
ENSG00000237868	0	0	1	0	4	9	7	0	4	0	3	0	1	2	6	10	9	9	2	8	0	12	4	17	4	3	8	7	0	2	0	2	3	8
ENSG00000177954	17582	42142	43343	98790	66390	36914	101318	58034	47574	21079	46594	44157	26577	65218	45281	41617	33788	43243	26587	13364	26721	33485	14302	10638	22748	38628	46774	41889	51270	8578	27986	59366	90783	30783
ENSG00000177951	5994	6482	6017	7668	5029	6672	7492	10687	5687	6235	8706	3822	5682	7006	5980	10055	12677	8574	3655	2309	5103	6572	4896	10438	6105	5619	7508	5493	6909	672	4284	6428	11049	13916
ENSG00000280059	0	0	0	0	0	0	0	0	0	0	0	0	0	0	0	0	0	0	0	0	0	0	0	0	0	0	0	0	0	0	0	0	0	0
ENSG00000280058	0	0	0	0	0	0	0	0	0	0	0	0	0	0	0	0	0	0	0	0	0	0	0	0	0	0	0	0	0	0	0	0	0	0
ENSG00000198242	10410	48518	20524	66921	42099	28061	72562	62244	43790	18049	28744	73785	60319	75770	56452	60663	29898	61553	25001	14533	26681	27522	15922	13618	30712	26778	35484	43608	45091	5006	38991	95401	74302	33678
ENSG00000280056	0	0	0	0	0	0	0	0	0	0	0	0	0	0	0	0	0	0	0	0	0	0	0	0	0	0	0	0	0	0	0	0	0	0
ENSG00000237862	0	0	0	0	0	0	0	0	0	0	8	0	0	4	0	0	0	0	0	0	0	0	0	0	0	0	24	0	0	0	0	5	0	0
ENSG00000237863	0	0	0	0	0	0	0	0	0	0	0	0	0	0	0	0	0	0	0	0	0	0	0	0	0	0	0	0	0	0	0	0	0	0
ENSG00000198246	1487	396	457	1252	807	1436	1151	1492	637	604	480	785	1149	833	909	1191	573	2041	674	756	650	959	1018	1015	831	1817	2802	1337	985	123	272	1005	1161	4504
ENSG00000223012	0	0	0	0	0	0	0	0	0	0	0	0	0	0	0	0	0	0	0	0	0	0	0	0	0	0	0	0	0	0	0	0	0	0
ENSG00000280051	0	0	0	0	0	0	0	0	0	0	0	0	0	0	0	0	0	0	0	0	0	0	0	0	0	0	0	0	0	0	0	0	0	0
ENSG00000280050	0	0	0	0	0	0	0	0	0	0	0	0	0	0	0	0	0	0	0	0	0	0	0	0	0	0	0	0	0	0	0	0	0	0
ENSG00000135917	1087	1931	321	370	557	581	1685	997	842	664	102	191	331	716	185	2142	590	1846	649	1052	599	413	3883	1187	709	374	1232	2532	629	211	535	1106	157	1102
ENSG00000135916	5572	2932	4572	4367	1890	1725	3666	4118	2369	192	1075	694	5647	3262	324	3709	3113	5516	1364	1675	1611	934	629	4907	623	5316	5455	3041	3406	41	796	4402	13676	7003
ENSG00000135914	8	67	16	321	28	230	89	103	77	367	16	9	52	148	3018	70	532	671	0	16	73	153	45	67	709	341	153	309	346	0	15	29	88	58
ENSG00000135913	731	156	261	177	234	1711	847	636	924	728	435	255	116	357	1143	561	998	1810	85	176	257	224	741	567	842	218	312	162	267	115	211	765	561	668
ENSG00000135912	1660	587	557	1786	952	1705	1980	3590	1705	506	888	2366	1896	3938	1832	2208	555	11925	719	1260	3191	661	810	1023	493	803	1192	1548	901	506	1003	5758	2974	2794
ENSG00000092148	6851	5201	8377	12044	7504	11478	6588	10135	13550	6749	7297	4931	4109	9788	9338	6585	11193	12758	5728	3745	5691	10265	11882	13307	7681	5310	8428	20098	8816	1334	4573	12687	9206	13704
ENSG00000240179	0	0	0	0	0	0	0	0	0	0	0	0	0	0	0	0	0	0	0	0	0	0	0	0	0	0	0	0	0	0	0	0	0	0
ENSG00000034693	1247	540	382	1121	1326	1418	1962	1401	1789	861	1282	718	976	1430	1678	2008	758	2114	433	420	488	1133	1794	2984	1074	636	1364	1313	1648	97	911	1186	1071	1406
ENSG00000135919	8357	11996	1423	3517	7446	531	1209	17035	4753	112	9822	3454	871	410	1305	647	1742	1213	353	839	1273	830	317	1324	425	3724	1797	8105	2555	255	1562	3361	2490	6196
ENSG00000223015	0	0	0	0	0	0	0	0	0	0	0	0	0	0	0	0	0	0	0	0	0	0	0	0	0	0	0	0	0	0	0	0	0	0
ENSG00000230487	318	137	212	327	860	168	1018	176	299	398	397	231	597	1354	221	544	366	775	840	303	152	639	990	96	366	632	1390	47	862	34	226	97	474	156
ENSG00000176396	2944	632	718	1496	798	912	525	1216	1565	656	1031	827	933	1036	943	1150	1196	1370	611	695	585	856	1044	1472	1166	1259	1215	1854	1239	185	1302	2060	1210	1639
ENSG00000230484	0	0	0	0	0	0	0	0	0	0	0	0	0	0	0	0	0	0	0	0	0	0	0	0	0	0	0	0	0	0	0	0	0	0
ENSG00000176390	390	747	588	2525	377	524	1158	1133	1336	394	945	557	1089	634	690	1601	476	1477	332	459	446	907	573	838	512	1237	1262	668	1411	161	1086	914	603	726
ENSG00000230482	0	0	0	0	0	0	0	0	0	0	0	0	0	0	0	0	4	0	0	0	0	0	0	0	0	0	4	0	7	0	0	0	0	0
ENSG00000230481	0	0	0	0	0	0	0	0	0	0	0	0	0	0	0	0	0	0	0	0	0	0	0	0	0	0	0	0	0	0	0	0	0	0
ENSG00000176393	6013	4523	4569	8880	7336	11398	4537	3433	9656	4811	9055	3329	6823	3920	5719	6128	12360	10041	5324	3169	3134	3912	4966	5184	4468	4531	9581	3113	10107	2206	3879	4967	3770	4045
ENSG00000176399	1995	765	1041	459	25	834	1140	988	1267	818	1963	282	1612	540	2457	485	835	572	37	491	193	2590	783	395	3643	1011	685	351	904	94	794	17	508	1079
ENSG00000230489	0	0	0	1	0	0	0	0	0	0	0	0	0	0	0	0	0	0	0	0	0	0	0	0	0	1	0	0	4	0	0	0	0	0
ENSG00000243900	0	0	0	0	0	0	0	0	0	0	0	0	0	0	0	4	0	0	0	0	0	0	0	0	0	0	0	0	0	0	0	0	0	0
ENSG00000243902	8	1	10	0	6	0	4	0	20	0	6	0	0	10	0	0	0	0	0	0	6	0	0	0	0	0	61	34	0	0	0	2	21	0
ENSG00000243903	0	0	0	0	0	0	0	0	0	0	0	0	0	0	0	0	0	0	0	0	0	0	0	0	0	0	0	0	0	0	0	0	0	0
ENSG00000243904	17	18	8	50	14	15	39	80	7	12	6	30	20	56	27	27	23	33	3	13	12	14	9	8	14	11	22	17	22	6	6	72	56	59
ENSG00000083635	396	848	302	956	595	490	608	1298	564	482	1159	662	1188	632	422	710	434	1155	481	404	289	876	664	579	463	380	650	473	640	82	231	1592	1080	1302
ENSG00000248029	0	0	0	0	0	0	0	0	0	0	0	0	0	0	0	0	0	0	0	0	0	0	0	0	0	0	0	0	0	0	0	0	0	0
ENSG00000248027	7	16	0	0	12	21	0	5	15	8	17	5	11	19	16	11	11	8	3	7	5	14	36	15	2	3	15	22	19	0	5	0	5	0
ENSG00000206845	0	0	0	0	0	0	0	0	0	0	0	0	0	0	0	0	0	0	0	0	0	0	0	0	0	0	0	0	0	0	0	0	0	0
ENSG00000063515	0	0	0	0	0	0	4	0	0	0	0	0	0	0	0	0	0	4	0	0	0	0	0	0	0	0	0	0	0	0	0	0	0	0
ENSG00000252599	0	0	0	0	0	0	0	0	0	0	0	0	0	0	0	0	0	0	0	0	0	0	0	0	0	0	0	0	0	0	0	0	0	0
ENSG00000252598	0	0	0	0	0	0	0	0	0	0	0	0	0	0	0	0	0	0	0	0	0	0	0	0	0	0	0	0	0	0	0	0	0	0
ENSG00000279713	1	0	0	26	11	2	0	12	5	0	0	0	5	4	0	0	6	0	5	0	0	8	0	4	0	0	17	4	15	12	2	7	6	2
ENSG00000252591	0	0	0	0	0	0	0	0	0	0	0	0	0	0	0	0	0	0	0	0	0	0	0	0	0	0	0	0	0	0	0	0	0	0
ENSG00000247624	0	5	0	5	0	3	0	5	0	4	0	6	8	0	3	0	8	0	7	0	11	15	36	0	5	11	6	0	6	6	9	9	0	0
ENSG00000252593	0	0	0	0	0	0	0	0	0	0	0	0	0	0	0	0	0	0	0	0	0	0	0	0	0	0	0	0	0	0	0	0	0	0
ENSG00000167531	0	0	0	0	0	0	0	0	0	0	0	5	0	0	0	0	0	0	0	0	12	0	0	0	0	0	0	0	0	0	0	0	0	0
ENSG00000167536	584	2412	886	778	1128	1517	2163	745	2316	256	935	658	838	910	1261	2484	906	2411	444	1059	861	279	167	1411	855	1553	1022	748	677	124	1933	2022	1028	744
ENSG00000252594	0	0	0	0	0	0	0	0	0	0	0	0	0	0	0	0	0	0	0	0	0	0	0	0	0	0	0	0	0	0	0	0	0	0
ENSG00000252597	0	0	0	0	0	0	0	0	0	0	0	0	0	0	0	0	0	0	0	0	0	0	0	0	0	0	0	0	0	0	0	0	0	0
ENSG00000167535	143	199	151	557	95	128	173	116	130	55	199	99	256	189	96	199	156	181	120	84	244	124	102	190	84	1005	267	178	464	185	228	153	258	163
ENSG00000236472	0	0	0	0	0	0	0	0	0	0	0	0	0	0	0	2	0	0	0	0	0	0	0	0	0	0	0	0	0	0	5	0	0	0
ENSG00000226457	0	4	0	0	2	0	5	0	0	0	0	3	2	4	0	3	0	0	0	0	2	0	0	0	0	0	0	0	0	0	0	4	0	3
ENSG00000188886	0	0	0	9	0	0	0	0	0	0	0	0	0	0	0	0	0	4	0	2	4	0	0	0	8	0	8	0	0	0	0	0	0	0
ENSG00000279716	127	154	32	778	343	103	362	322	434	144	119	820	48	1659	198	72	248	66	107	329	580	317	146	84	288	921	469	187	185	28	460	125	1200	108
ENSG00000188883	0	0	0	0	0	0	0	0	0	0	0	0	0	0	4	34	0	0	0	0	0	0	0	0	0	7	5	4	0	0	9	30	0	11
ENSG00000270839	0	0	0	0	0	0	0	0	4	0	0	0	0	0	4	0	0	0	0	0	0	0	0	0	0	0	0	0	0	0	0	0	0	0
ENSG00000241506	282	109	178	336	153	191	223	222	444	196	148	113	126	301	214	174	262	431	131	106	97	268	192	298	142	86	315	310	291	38	70	281	141	255
ENSG00000241505	0	0	0	0	0	0	0	0	0	0	0	0	0	0	0	0	0	0	0	0	0	0	0	0	0	0	0	0	0	0	0	0	0	0
ENSG00000094796	0	0	0	0	0	0	0	0	0	0	0	0	0	0	0	0	89	0	0	0	0	8	9	0	0	0	0	0	0	0	0	7	0	0
ENSG00000279719	0	0	0	0	0	0	0	0	0	0	0	0	0	0	0	0	0	0	0	0	0	0	0	0	0	0	0	0	0	0	0	0	0	0
ENSG00000226453	43	49	146	86	374	819	1436	422	118	75	93	99	492	600	657	834	137	908	272	57	112	134	486	391	159	181	524	346	52	14	81	230	103	620
ENSG00000239249	0	0	0	0	0	0	0	0	0	0	0	0	0	0	0	0	0	0	0	0	0	0	0	0	0	0	0	0	0	0	0	0	0	0
ENSG00000237289	253	106	0	0	160	0	318	48	15	0	0	48	0	33	0	477	0	21	0	154	100	5	0	838	0	11	117	137	0	0	50	2145	0	653
ENSG00000239739	0	0	0	0	0	0	0	0	0	0	0	0	0	0	0	0	1	0	0	0	0	0	0	0	0	0	0	0	0	0	0	0	0	0
ENSG00000237285	0	1	0	1	0	0	1	1	0	0	1	0	1	1	1	1	0	0	0	0	1	1	0	0	1	0	1	0	0	0	0	0	1	0
ENSG00000237286	0	0	0	0	0	0	0	0	0	0	0	0	0	0	0	0	0	0	0	0	0	0	0	0	0	0	0	0	4	0	0	0	0	0
ENSG00000237280	0	0	0	0	0	4	0	0	0	0	0	0	0	0	0	0	0	0	0	0	0	0	0	0	4	0	0	0	0	0	0	0	0	0
ENSG00000237281	1	0	3	5	4	8	12	5	1	3	4	0	3	0	0	8	2	1	0	1	2	4	6	6	0	0	0	0	0	1	2	0	0	11
ENSG00000237282	0	0	0	0	0	0	0	0	0	0	0	0	0	0	0	0	0	0	0	0	0	0	0	0	0	0	0	0	0	0	0	0	0	0
ENSG00000237283	0	0	0	0	0	0	0	0	0	0	0	0	0	0	0	0	0	0	0	0	0	0	0	0	0	0	0	0	0	0	0	0	0	0
ENSG00000272254	0	4	0	5	0	0	0	0	8	0	0	0	0	3	0	0	3	0	0	0	0	0	0	0	0	8	0	3	0	0	3	0	0	0
ENSG00000272255	4	0	3	6	0	0	0	4	0	0	4	39	6	4	0	0	0	4	0	0	11	0	3	0	4	4	8	17	24	0	0	8	0	15
ENSG00000206941	1	1	0	2	0	1	11	7	1	0	6	1	0	4	4	1	1	0	2	3	0	3	2	5	0	3	1	1	1	0	5	11	1	6
ENSG00000272250	2	0	2	5	15	17	3	18	0	0	0	0	11	6	3	0	7	0	12	0	6	0	3	0	0	3	35	10	7	6	19	19	0	20
ENSG00000272253	0	0	0	0	0	0	0	0	0	0	0	0	0	0	0	0	0	0	0	0	0	0	0	0	0	0	0	0	0	0	0	0	0	0
ENSG00000206949	0	0	0	0	0	0	0	0	0	0	0	0	0	0	0	0	0	0	0	0	0	0	0	0	0	0	0	0	0	0	0	0	1	0
ENSG00000206948	0	0	0	1	0	0	0	2	4	1	1	0	2	1	1	1	0	1	1	0	0	0	0	0	0	0	0	1	1	0	1	2	2	1
ENSG00000272259	0	0	0	0	0	0	0	0	0	0	0	0	0	0	0	0	0	0	0	0	0	0	0	0	0	0	0	0	0	0	0	0	6	0
ENSG00000101327	0	0	0	0	0	0	5	0	0	0	0	0	0	0	0	0	0	0	0	0	0	0	0	5	0	0	0	0	0	0	0	8	12	0
ENSG00000271781	16	306	586	175	101	3	3298	40	191	30	74	66	12	48	11	94	23	12	33	18	101	40	49	38	20	177	14	11	203	373	66	14	46	121
ENSG00000271780	42	49	92	108	126	71	138	123	124	106	28	60	114	173	90	68	129	46	20	52	108	168	344	121	90	57	113	100	110	33	63	24	11	118
ENSG00000271787	0	0	15	5	13	0	4	0	0	11	11	0	0	0	0	0	0	0	0	0	46	0	0	0	0	58	0	5	9	16	39	0	7	0
ENSG00000200478	0	0	0	0	0	0	0	0	0	0	0	0	0	0	0	0	0	0	0	0	0	0	0	0	0	0	0	0	0	0	0	0	0	0
ENSG00000274368	0	0	0	0	0	0	0	0	0	0	0	0	0	0	0	0	0	0	0	0	0	0	0	0	0	0	0	0	0	0	0	0	0	0
ENSG00000271784	48	18	16	47	22	15	19	9	31	27	12	32	11	16	67	14	25	57	30	19	23	44	101	15	50	16	16	26	24	12	0	34	9	20
ENSG00000274366	0	0	0	0	0	3	0	0	0	0	0	0	1	3	0	0	0	0	0	0	0	0	0	0	0	0	0	0	0	0	0	0	0	0
ENSG00000049192	149	470	34	445	73	6	78	278	229	16	35	20	109	743	42	75	23	123	53	181	171	31	16	58	38	87	379	509	286	78	372	681	397	66
ENSG00000271789	50	33	4	25	111	9	54	68	43	0	28	103	25	102	23	72	26	26	91	6	63	17	11	14	20	54	11	27	28	72	100	310	84	65
ENSG00000274365	0	0	0	0	0	0	0	0	0	0	0	0	0	0	0	0	0	0	0	0	0	0	0	0	0	0	0	0	0	0	0	0	0	0
ENSG00000200471	0	0	0	0	0	0	0	0	0	0	0	0	0	0	0	0	0	0	0	0	0	0	0	0	0	0	0	0	0	0	0	0	0	0
ENSG00000274363	0	4	2	16	7	0	4	6	4	0	7	11	11	0	4	4	15	4	0	0	3	4	7	0	4	21	3	4	4	67	9	0	4	9
ENSG00000200473	0	3	0	0	0	0	0	0	0	0	0	0	0	0	0	2	0	0	0	0	0	0	0	0	1	0	0	0	0	3	4	0	1	3
ENSG00000200472	2	0	0	0	0	0	0	0	0	0	0	0	0	0	2	0	2	1	0	0	0	0	0	0	0	0	4	0	0	0	0	0	0	3
ENSG00000264239	0	0	0	0	0	0	0	0	0	0	0	0	0	0	0	0	0	0	0	0	0	0	0	0	0	0	0	0	0	0	0	0	0	0
ENSG00000221487	1	3	2	0	1	0	9	0	2	1	1	0	5	11	1	0	1	0	0	5	0	1	5	7	2	0	4	0	3	0	3	2	0	1
ENSG00000101323	14895	4245	13411	5602	20678	23778	6876	6171	6441	16017	7385	3129	8458	22194	27114	7578	31305	15001	7307	7437	268	30269	27450	30871	24421	231	14845	23428	18686	116	7877	25	1983	3528
ENSG00000237136	0	0	0	0	0	0	0	0	0	0	0	0	0	0	0	0	0	7	0	0	0	0	0	0	0	0	0	0	0	0	0	0	0	0
ENSG00000177042	415	699	839	1295	769	622	819	653	673	568	776	641	1945	889	427	931	1258	760	759	180	749	1245	607	1183	733	560	997	547	1317	156	493	548	1015	432
ENSG00000237135	4	0	0	4	0	8	0	0	5	1	13	4	8	0	0	26	0	3	0	0	0	1	0	4	0	11	0	1	0	0	20	0	4	6
ENSG00000177047	0	0	0	0	0	0	0	0	0	0	0	0	0	0	0	0	0	0	0	5	0	5	0	0	0	5	0	0	0	0	0	0	5	0
ENSG00000129566	1962	1085	919	2395	1348	1468	1241	1515	2943	1261	2072	1031	863	1742	1066	2448	873	2029	1023	834	1782	1210	2146	1618	1302	4583	1665	2367	1387	1012	2322	1540	1338	1902
ENSG00000177045	3377	2736	1776	4116	2013	2761	1911	3163	4646	1373	3619	1939	1715	2403	2333	2048	3655	3142	1508	1693	1897	2291	1674	1404	1309	3256	3968	3480	1955	524	4297	2337	3794	3397
ENSG00000272789	6	0	5	31	26	5	0	0	0	5	3	5	4	8	0	0	5	0	19	0	0	17	11	5	5	3	41	20	24	14	6	0	0	0
ENSG00000272787	17	314	220	21	92	29	21	223	102	209	115	111	5	109	26	2	93	49	5	104	5	755	111	12	101	5	13	6	7	0	270	150	166	0
ENSG00000272784	4	0	3	9	10	0	22	23	16	4	9	0	9	6	4	4	9	0	6	0	11	3	18	0	4	25	14	7	7	0	1	6	4	14
ENSG00000154252	0	43	18	8	54	0	359	26	15	19	4	8	57	0	39	14	181	10	0	4	86	23	0	3	8	0	19	0	51	18	0	0	53	224
ENSG00000272783	4	9	0	19	0	0	0	0	4	1	0	4	0	4	9	0	0	0	0	0	0	0	0	0	0	14	17	0	9	4	0	0	0	0
ENSG00000237138	0	0	0	0	0	0	0	0	0	0	0	0	0	0	0	0	0	0	0	0	0	0	0	0	0	0	0	0	0	0	0	0	0	0
ENSG00000237139	0	0	0	0	0	0	0	0	0	0	0	0	0	0	0	0	0	2	0	0	0	0	0	0	0	0	0	0	0	0	0	0	0	0
ENSG00000277550	0	8	0	0	0	4	0	0	0	1	0	0	0	2	0	0	0	0	0	0	4	0	4	0	0	0	0	0	0	0	0	0	9	2
ENSG00000141232	21047	3056	9844	3750	4794	11603	4526	4111	6828	8714	6757	4511	4670	5747	5347	9753	7193	5040	3427	7847	3580	5962	6177	4238	11608	4486	4917	8430	15710	432	8875	2457	4022	8824
ENSG00000277555	2	8	0	1	1	0	8	0	0	0	0	3	4	3	0	1	2	2	0	0	0	0	1	0	3	0	3	0	0	0	0	0	8	0
ENSG00000277556	0	5	0	0	0	0	0	0	0	0	0	0	0	0	0	0	3	0	0	0	0	0	0	0	5	0	0	0	0	0	0	0	0	0
ENSG00000277558	0	9	0	0	5	0	5	0	0	0	9	0	0	3	0	0	0	0	4	5	5	5	0	0	0	27	0	0	0	28	4	16	0	5
ENSG00000277559	4	1	4	6	0	0	0	23	30	134	51	0	12	0	101	14	113	58	9	8	51	155	543	0	0	4	143	174	0	4	0	10	0	0
ENSG00000172671	868	346	499	761	568	864	652	682	838	396	283	446	288	925	925	753	570	601	194	369	625	495	1699	854	512	556	538	704	813	137	343	1020	650	220
ENSG00000112337	1349	1205	3398	641	332	3317	1936	6087	712	3051	538	1245	509	9936	6235	1436	4012	4829	2532	2257	665	5827	5790	229	4270	39	710	1274	244	96	420	277	420	2126
ENSG00000274098	0	0	0	0	0	0	0	0	0	0	0	0	0	0	0	0	0	0	0	0	0	0	2	0	0	0	0	0	0	0	0	0	0	0
ENSG00000274099	4	0	2	5	0	6	3	6	5	2	2	0	0	0	3	3	7	10	0	6	0	0	5	4	0	0	0	0	8	0	6	5	5	0
ENSG00000279068	5	0	0	2	0	0	0	0	0	0	0	0	0	0	0	0	0	0	0	0	0	0	0	0	0	0	0	0	0	0	0	0	0	0
ENSG00000223761	0	0	0	0	0	0	0	0	0	0	0	0	0	0	0	0	0	0	0	0	0	0	0	0	0	0	0	0	0	0	0	0	0	0
ENSG00000223764	8	20	9	142	38	0	4	9	12	70	0	27	16	21	11	4	12	7	0	0	27	148	0	0	352	121	158	28	142	24	12	107	70	14
ENSG00000223765	0	0	0	0	0	0	0	0	0	0	0	0	0	0	0	0	0	0	0	0	0	0	0	0	0	0	0	0	0	0	0	0	0	0
ENSG00000279062	1	2	1	3	17	1	6	1	2	2	0	2	2	0	1	3	0	1	1	3	1	0	4	7	1	0	1	3	1	1	1	8	2	7
ENSG00000274091	1	1	0	1	1	0	1	1	1	1	3	1	1	1	0	0	1	1	4	0	1	1	1	1	1	1	1	1	0	1	1	1	1	1
ENSG00000223768	47	126	162	452	458	64	206	278	390	150	215	644	151	482	146	466	97	209	60	161	275	123	136	90	60	380	290	108	158	200	502	374	1038	177
ENSG00000279061	0	0	0	0	0	0	0	0	0	0	0	0	0	0	0	0	0	0	0	0	0	0	0	0	0	0	0	0	0	0	0	0	0	0
ENSG00000274094	1	1	1	1	1	1	1	1	1	1	1	1	1	1	1	1	1	1	1	1	1	1	1	1	1	1	1	1	1	0	1	1	1	1
ENSG00000236426	0	0	8	0	8	0	0	6	0	0	0	0	0	0	0	0	0	5	0	0	0	0	0	0	0	0	0	4	4	0	0	7	0	0
ENSG00000236425	0	0	0	0	0	0	0	0	0	0	0	0	0	0	0	0	0	0	0	0	0	0	0	0	0	0	0	0	0	0	0	0	0	0
ENSG00000279065	5	0	0	0	0	0	0	0	0	8	0	0	5	0	0	4	0	0	0	0	0	0	8	0	0	0	0	0	0	0	0	0	0	19
ENSG00000136750	0	0	0	0	0	0	0	0	0	0	0	0	0	0	0	0	0	0	0	0	0	0	0	0	0	8	0	0	0	0	0	0	6	0
ENSG00000270789	4	0	1	3	0	9	3	0	1	4	6	0	1	6	5	3	6	0	2	1	2	5	4	2	3	2	1	1	2	0	1	0	1	4
ENSG00000136754	3412	2928	2659	6327	4536	2998	5600	4273	10173	3932	3349	1918	1496	3228	4430	5791	3309	6114	2000	1994	5449	1973	7160	4590	2356	5035	6679	3098	6980	994	746	4277	4733	965
ENSG00000207648	1	1	2	1	1	1	1	1	3	1	1	1	1	2	1	1	1	1	1	2	1	1	1	1	2	1	2	1	1	0	1	1	0	1
ENSG00000136758	9686	5725	7000	10135	7775	10918	11147	13591	24962	9780	7966	3612	11342	8475	12488	16320	9715	20090	3790	6165	6287	7594	12812	10610	5763	3528	12441	7354	10398	787	9404	15748	9894	7100
ENSG00000270781	4	4	0	5	1	5	4	3	0	0	0	4	4	0	7	5	1	2	0	2	7	5	0	3	0	4	1	0	6	5	0	0	3	7
ENSG00000270782	0	0	0	0	0	0	0	0	0	0	0	0	0	0	0	0	0	0	0	0	0	0	0	0	0	0	0	0	0	0	0	0	0	0
ENSG00000232508	28	8	11	0	4	35	8	22	44	4	0	0	5	0	5	9	0	8	0	0	0	13	43	95	5	3	0	5	11	0	0	0	0	22
ENSG00000232500	0	0	0	3	0	0	0	0	0	0	0	0	0	0	0	0	0	0	0	0	0	0	0	0	0	0	0	0	0	0	0	0	0	0
ENSG00000232502	0	0	0	0	0	0	1	0	0	0	0	0	0	0	0	0	0	0	0	0	0	0	0	0	0	0	0	0	0	0	0	3	0	0
ENSG00000232503	0	0	0	0	0	0	0	0	0	0	0	0	0	0	0	0	0	0	0	0	0	0	0	0	0	0	0	0	0	0	0	0	0	0
ENSG00000232504	0	0	0	6	0	0	6	0	7	0	11	0	0	7	6	0	0	9	0	7	0	5	15	0	0	5	10	16	4	0	5	0	0	16
ENSG00000232505	0	0	0	0	0	0	0	0	0	0	0	0	0	0	0	0	0	0	0	0	0	0	0	0	0	0	0	0	0	0	0	0	0	0
ENSG00000249087	74	147	43	208	293	134	128	97	145	104	204	124	93	428	45	163	86	103	137	25	89	121	90	92	181	166	380	147	246	126	121	202	151	153
ENSG00000116014	0	145	0	111	89	0	747	84	101	0	164	965	9	36	0	1819	4	9	4	53	26	8	0	37	0	35	4	0	149	0	8	129	103	12
ENSG00000116017	270	1092	302	5479	1101	742	6807	16300	302	248	2233	4967	493	7452	561	4369	258	2184	205	4843	5990	306	499	499	231	325	671	783	951	112	132	10890	6334	18458
ENSG00000116016	21464	9764	15551	26532	9591	17178	23309	18930	11602	13664	24379	4890	10384	18962	24842	15968	20275	15146	8133	12627	10505	13186	19710	17027	9599	9635	26275	15582	21945	815	6115	7810	7074	5020
ENSG00000249082	0	4	0	6	0	0	0	0	0	0	0	0	3	0	0	0	0	0	0	9	0	0	0	0	0	0	0	0	0	0	32	353	0	0
ENSG00000249081	0	0	0	0	0	0	0	0	0	0	0	0	0	0	0	0	0	0	0	0	0	0	0	0	0	0	0	0	0	0	0	0	0	0
ENSG00000234034	0	0	0	0	0	0	6	0	0	0	0	11	0	0	0	0	0	4	0	0	0	0	0	0	0	0	0	0	0	0	0	0	0	0
ENSG00000249089	0	0	0	2	0	0	0	0	0	0	0	0	0	0	0	0	0	0	0	0	0	0	0	0	0	0	0	0	0	0	2	0	0	0
ENSG00000250567	0	0	0	0	0	4	0	0	0	0	0	0	0	0	0	0	0	0	0	0	0	0	0	0	0	0	0	4	0	0	0	0	0	0
ENSG00000201707	0	0	0	0	0	0	0	0	0	0	0	0	0	0	0	0	0	0	0	0	0	0	0	0	0	0	0	0	0	0	0	0	0	0
ENSG00000234033	0	0	0	0	0	0	0	0	0	0	0	0	0	0	0	0	0	0	0	0	0	0	0	0	0	0	0	0	0	0	0	0	0	0
ENSG00000146676	4214	3533	3348	5100	2580	3581	3555	3676	6535	3840	5844	1926	3082	3445	4419	3455	3132	4126	3101	1911	2625	2892	3044	3919	2159	3182	2865	3983	3844	1530	4828	6975	3646	5238
ENSG00000242860	0	0	0	0	4	0	0	2	0	0	0	0	0	0	0	4	0	0	0	0	4	0	0	0	0	0	0	2	0	36	0	7	0	0
ENSG00000197674	0	0	0	0	0	0	0	0	0	0	0	0	0	0	0	0	0	0	0	0	4	0	0	0	0	0	0	0	0	0	0	0	0	0
ENSG00000201708	0	0	0	0	0	0	0	0	0	0	0	0	0	0	0	0	0	0	0	0	0	0	0	0	0	0	0	0	0	0	0	0	0	0
ENSG00000201709	0	0	0	0	0	0	0	0	0	0	0	0	0	0	0	0	0	0	0	0	0	0	0	0	0	0	0	0	0	0	0	0	0	0
ENSG00000187243	224	1633	567	358	3828	22	4559	1576	211	2	9	6114	5201	3060	13	5947	108	3177	76	21	844	62	15	326	3	145	73	192	589	65	113	1998	4713	4851
ENSG00000201704	0	0	0	0	0	0	0	0	0	0	0	0	0	0	0	0	0	0	0	0	0	0	0	0	0	0	0	0	0	0	0	0	0	0
ENSG00000120440	151	33	0	103	102	97	0	320	81	174	224	172	98	433	204	111	59	157	384	9	183	100	110	165	52	0	103	160	118	16	518	16	114	6
ENSG00000201700	0	6	0	0	7	0	0	15	0	0	0	1	0	35	0	1	0	0	0	0	0	0	1	0	0	0	0	2	2	0	0	14	0	0
ENSG00000201701	0	0	0	0	0	0	0	0	0	0	0	0	0	0	0	0	0	0	0	0	0	0	0	0	0	0	0	0	0	0	0	0	0	0
ENSG00000249156	0	0	0	0	8	0	29	0	0	0	0	0	0	3	0	2	0	0	0	0	0	0	0	0	0	0	0	0	0	0	0	0	0	0
ENSG00000250560	0	0	0	0	0	0	0	0	0	0	0	0	0	0	0	0	0	0	0	0	0	0	0	0	0	0	0	0	0	0	0	0	0	0
ENSG00000231001	0	0	0	0	0	0	0	0	0	0	0	0	0	0	0	0	0	0	0	0	0	0	0	0	1	0	0	0	0	0	0	0	0	0
ENSG00000180211	103	465	116	527	391	154	491	446	153	117	266	977	346	560	245	316	195	308	201	109	365	348	67	101	194	247	192	206	326	90	452	1617	488	234
ENSG00000271259	4	37	5	38	23	4	8	18	0	1	12	26	0	14	5	11	18	2	33	9	57	12	0	0	0	23	8	55	18	9	26	15	30	11
ENSG00000187244	47087	18102	10054	9917	13572	7783	6848	33750	14434	4468	7766	24599	5113	14324	20744	14151	17474	13249	6818	17820	15488	2557	2968	26333	5120	9456	21409	31893	18292	1047	26203	32951	28974	18284
ENSG00000276208	0	0	0	0	0	0	0	0	0	0	0	0	0	0	0	0	0	0	0	0	0	0	0	0	0	0	0	0	0	0	0	0	0	0
ENSG00000276206	0	0	0	0	0	0	0	0	0	0	0	0	0	0	0	0	0	0	0	0	0	0	0	0	0	0	0	0	0	0	0	0	0	0
ENSG00000271257	0	0	0	0	0	0	0	0	0	0	0	0	0	0	0	0	0	0	0	0	0	0	0	0	0	0	0	0	0	0	0	0	0	0
ENSG00000276204	0	0	0	0	0	0	0	0	0	0	0	0	0	0	0	0	0	0	0	0	0	0	0	0	0	0	0	0	0	0	0	0	0	0
ENSG00000276203	13	0	8	12	6	26	3	11	1	6	14	2	0	7	0	0	0	0	0	4	0	5	3	0	0	54	11	0	0	0	14	11	4	13
ENSG00000271250	0	0	0	0	0	0	0	0	0	0	0	0	0	0	0	0	0	0	0	0	0	0	0	0	0	0	0	0	0	0	0	0	0	0
ENSG00000271253	0	0	0	0	0	0	0	0	0	0	0	0	0	0	0	0	0	0	0	0	0	0	0	0	0	0	0	0	0	0	0	0	0	0
ENSG00000276200	0	0	0	0	0	0	0	0	0	0	0	0	0	0	0	0	0	0	0	0	0	0	0	0	0	0	0	0	0	0	1	0	0	0
ENSG00000270124	0	0	0	0	12	0	0	0	0	0	0	9	0	0	0	0	0	0	0	0	4	0	0	0	0	0	0	4	0	0	0	0	0	0
ENSG00000270127	89	152	51	642	113	30	57	34	128	39	81	110	20	110	90	68	77	24	177	64	507	110	92	20	71	375	123	42	226	119	403	342	124	419
ENSG00000270120	0	0	0	0	0	5	0	0	20	0	1	0	0	4	0	4	0	0	0	5	0	0	4	5	0	0	0	3	4	0	0	12	0	0
ENSG00000270123	0	1	0	2	0	0	0	0	0	0	0	0	0	0	0	0	0	0	0	0	0	0	0	0	0	0	0	0	0	0	0	0	0	0
ENSG00000174099	280	335	272	1786	597	254	432	814	2915	166	2419	108	534	430	237	753	482	521	218	458	871	277	496	961	121	1146	2717	598	137	441	992	71	1710	2367
ENSG00000278338	0	8	4	20	10	23	39	6	8	36	4	0	0	32	24	0	0	0	0	19	0	15	74	14	8	0	36	14	7	0	0	0	0	10
ENSG00000224233	0	0	0	0	0	0	0	0	0	0	0	0	0	0	0	0	0	0	0	0	0	0	0	0	0	0	0	0	0	0	0	0	0	0
ENSG00000264658	0	0	0	0	0	0	0	0	0	0	0	0	0	0	0	0	0	0	0	0	0	0	0	0	0	0	0	0	0	0	0	0	0	0
ENSG00000224235	0	16	0	0	0	0	0	0	0	0	0	0	0	0	0	0	0	0	0	0	0	0	0	0	0	0	0	0	0	0	0	0	0	0
ENSG00000187969	0	0	0	0	0	0	0	0	0	0	0	0	0	0	0	0	0	0	0	0	0	0	0	0	0	0	0	0	0	0	0	0	0	0
ENSG00000137409	10583	8590	12768	16066	8997	13676	17402	12389	21210	7131	16004	6241	10422	14884	11189	21875	14867	26190	5596	9266	7212	13914	10849	19273	6774	8798	14525	10534	11384	1697	13576	15036	10570	21023
ENSG00000224236	0	0	0	4	0	0	0	0	0	0	9	0	0	0	0	0	0	0	0	0	0	0	0	0	2	8	0	0	0	8	0	0	0	0
ENSG00000224239	35	0	0	0	0	5	0	0	0	0	0	0	0	0	0	0	0	0	0	0	5	0	0	7	0	0	0	0	0	0	0	0	0	0
ENSG00000264652	0	1	0	1	1	0	1	0	1	0	0	1	1	1	0	1	1	1	1	0	1	1	0	0	0	1	0	1	1	0	0	1	1	0
ENSG00000235190	0	0	0	0	0	0	0	0	0	0	0	0	0	0	0	0	0	0	0	0	0	0	0	0	0	0	0	0	0	0	0	0	0	0
ENSG00000137404	692	668	409	1303	274	576	555	620	5064	667	621	897	886	854	346	538	630	997	443	567	1100	645	357	496	224	1495	1001	712	969	999	1778	1274	1421	864
ENSG00000278335	0	0	0	0	0	0	0	0	0	0	0	0	0	0	0	0	0	0	0	0	0	0	0	0	0	0	0	0	0	0	0	0	0	0
ENSG00000235197	0	0	0	0	0	0	0	0	0	0	0	0	0	0	0	0	0	0	0	0	0	0	0	0	0	0	0	0	0	0	0	0	0	0
ENSG00000264655	4	6	1	4	15	0	1	0	7	0	8	0	1	0	0	4	0	4	0	0	4	3	0	4	7	0	1	4	0	0	0	4	1	4
ENSG00000275576	1	9	5	5	4	0	0	1	0	4	5	15	3	0	3	9	0	5	4	0	23	4	2	5	0	50	4	0	4	5	32	90	5	5
ENSG00000275572	0	0	0	0	0	0	0	0	0	0	0	0	0	0	0	0	0	3	0	0	0	0	0	0	0	0	0	0	0	0	0	0	0	0
ENSG00000162840	1321	62	53	25	42	643	52	64	89	24	49	37	288	166	311	157	87	373	419	66	116	91	130	37	371	48	534	43	125	6	59	16	75	103
ENSG00000060138	450	2294	422	2740	1575	210	1664	3692	363	405	528	4667	1659	2000	378	7357	368	3051	387	753	1524	579	317	2146	294	16219	1292	3465	1430	226	1246	6544	9961	2948
ENSG00000275578	0	0	0	0	0	0	0	6	0	0	0	0	0	0	6	0	10	0	0	0	0	0	0	0	0	0	0	0	0	0	0	0	0	0
ENSG00000281593	2	4	0	6	12	4	0	2	3	3	2	0	0	0	6	2	0	8	6	9	9	10	2	3	7	28	2	14	0	6	12	14	1	6
ENSG00000044012	16	94	31	40	24	16	230	46	208	5	205	14	96	30	5	36	32	30	2570	0	109	55	228	122	8	732	42	14	0	0	1810	33	5	115
ENSG00000231857	0	0	0	0	0	0	0	0	0	0	0	0	0	0	0	0	0	0	0	0	0	0	0	0	0	0	0	0	0	0	0	0	0	0
ENSG00000282998	0	0	0	0	7	4	3	0	0	0	0	0	0	0	0	0	19	4	0	0	2	0	0	4	0	0	0	0	0	0	0	0	0	0
ENSG00000231855	0	0	0	0	0	0	0	0	0	0	0	0	0	0	0	0	0	0	0	0	0	0	0	0	0	0	0	0	0	0	0	0	0	0
ENSG00000231852	1210	2407	5115	678	769	1236	209	685	1666	160	415	579	407	1210	125	575	455	869	508	432	242	158	167	225	383	501	1232	447	1635	101	248	346	314	373
ENSG00000231851	6	6	3	5	2	3	4	3	7	10	5	5	2	2	0	1	0	3	3	3	4	0	7	4	4	4	3	4	1	0	16	8	8	2
ENSG00000130751	198	37	103	143	46	8	51	0	49	6	12	79	258	237	9	273	16	141	5	8	46	9	0	47	17	147	186	23	41	47	168	43	42	164
ENSG00000180818	18	0	0	0	12	0	1124	0	0	0	625	0	28	0	0	1422	0	15	0	0	491	0	0	4	0	0	0	55	26	0	0	3679	70	0
ENSG00000231859	0	0	0	0	0	0	0	0	0	0	0	0	0	0	0	0	0	0	0	0	2	0	0	0	0	0	0	0	0	0	0	0	0	0
ENSG00000130755	444	322	298	4857	261	390	485	663	601	642	574	224	413	612	333	368	472	725	641	450	434	873	427	727	921	1072	2057	899	1918	348	420	206	278	624
ENSG00000233437	0	0	0	0	0	0	0	0	0	0	0	0	0	0	0	0	0	0	0	0	0	0	0	0	0	0	0	0	0	0	0	0	0	0
ENSG00000186115	5471	340	4542	189	2916	11499	9365	1633	4434	16320	156	242	613	308	18590	1463	13362	2124	3819	1590	1871	5490	17285	7511	7178	2276	7682	4683	4488	163	703	76	384	2757
ENSG00000206150	12	0	4	12	4	15	9	0	16	9	7	9	21	4	4	10	8	12	44	0	5	42	28	1	49	15	40	19	13	0	9	0	4	10
ENSG00000162849	43	37	116	178	155	16	48	559	24	3	87	328	123	67	25	53	101	50	263	36	160	92	14	45	28	274	151	176	84	48	222	929	1406	22
ENSG00000110756	1835	815	3523	2358	1528	1989	4067	2563	2223	1650	3330	1041	1239	1629	1697	2398	1295	2324	1526	2096	638	2312	3075	3858	1464	2452	6006	1320	2578	466	413	1740	1362	1610
ENSG00000248840	0	0	0	0	0	0	0	3	0	0	0	1	0	0	0	0	0	0	0	0	0	0	0	0	3	0	0	0	0	0	0	4	3	0
ENSG00000264230	0	13	4	131	0	5	0	0	753	129	0	0	47	9	0	0	0	8	0	0	0	12	0	0	6	517	63	11	7	1	114	12	16	0
ENSG00000248843	0	0	0	0	0	0	0	0	0	0	0	0	0	0	0	0	0	0	2	0	0	4	0	0	0	0	0	0	0	0	0	8	0	0
ENSG00000248844	0	0	8	0	0	0	0	0	0	8	0	0	0	0	0	0	0	0	0	0	0	16	0	0	0	0	0	0	0	0	0	0	0	0
ENSG00000248846	0	0	0	0	0	0	0	0	0	0	0	0	4	0	3	0	0	0	0	0	0	0	0	0	0	0	0	0	0	0	0	0	0	0
ENSG00000253572	0	0	0	0	0	0	0	0	0	0	0	0	0	0	0	0	0	0	0	0	0	0	0	0	0	0	0	0	0	0	0	0	0	7
ENSG00000248848	0	4	4	0	0	0	0	0	0	0	0	0	0	0	0	0	0	0	0	0	0	0	0	0	0	0	0	0	0	0	0	0	0	0
ENSG00000134278	762	187	561	4671	61	43	816	794	3584	669	493	27	1245	134	393	1478	1065	484	2502	31	513	148	1642	81	303	65	509	213	227	1260	102	125	359	692
ENSG00000202474	1	0	0	22	2	0	0	0	2	1	0	4	1	3	2	0	0	4	0	0	0	2	12	4	7	5	5	0	7	1	0	61	11	23
ENSG00000283029	175	163	54	266	37	109	115	189	151	99	51	174	58	65	331	59	206	224	266	70	126	40	103	380	113	140	247	290	2826	29	54	102	140	35
ENSG00000230813	0	0	0	0	0	0	0	0	0	0	0	0	0	0	0	0	0	0	0	0	0	0	0	0	0	0	0	0	0	0	0	0	0	0
ENSG00000230814	0	0	0	0	0	0	0	0	0	0	0	0	0	0	0	0	0	0	0	0	0	0	0	0	0	0	0	0	0	0	0	0	0	0
ENSG00000266312	0	0	0	0	0	0	0	0	0	0	0	0	0	0	0	0	0	0	0	0	0	0	0	0	0	0	0	0	0	0	0	0	0	0
ENSG00000064726	3829	2475	2223	5199	1911	4049	5947	3923	6723	2138	1597	1852	2106	1579	1712	5792	3149	3711	1250	967	1968	2521	5935	5338	2027	2512	4567	3187	3341	463	3459	4286	5260	5700
ENSG00000230818	0	0	0	0	0	0	0	0	0	0	0	0	0	0	0	0	0	4	0	0	0	0	0	0	0	0	0	0	0	0	0	0	0	0
ENSG00000230819	0	0	0	0	0	0	8	0	0	2	0	0	0	0	0	1	0	0	2	0	0	0	0	0	0	0	0	0	0	2	0	0	0	1
ENSG00000217791	3	0	3	0	0	12	9	0	2	6	0	0	0	6	0	0	18	4	9	0	11	4	0	0	6	0	7	0	8	0	0	4	0	0
ENSG00000072506	6908	2828	4935	6504	4673	11121	4675	5602	10852	10307	4106	3244	6311	5989	12473	7654	7382	15279	12272	5712	2532	11007	14908	5812	11789	4122	14053	8580	5365	1001	5227	7851	2259	8114
ENSG00000181135	202	457	1979	531	163	226	1528	327	669	358	126	604	787	185	547	298	597	610	525	570	408	634	211	961	224	223	786	402	1272	19	196	692	739	273
ENSG00000134183	14	0	8	5	6	12	30	10	4	24	5	0	3	13	22	29	36	0	5	5	0	24	121	9	29	0	12	9	0	0	3	0	12	39
ENSG00000069712	296	327	165	321	170	281	135	241	586	154	481	118	324	275	241	575	127	529	133	187	156	327	327	366	164	510	491	166	274	109	517	61	339	415
ENSG00000270587	279	0	24	24	22	129	67	124	24	15	97	0	14	87	63	31	93	48	12	42	53	52	128	90	34	5	46	21	26	0	13	34	14	216
ENSG00000134186	1074	1074	831	2239	1096	1002	723	1492	2037	1229	1358	1930	1540	1451	779	1059	738	1709	599	1161	1134	1255	1391	935	1372	1875	2205	1903	1778	1507	1565	2182	1828	3471
ENSG00000134184	6718	55	194	194	64	46	33	35	98	42	2045	77	2532	144	20098	660	48	175	8090	3050	205	9818	48035	18886	23101	2599	153	13822	4876	703	211	253	4746	27
ENSG00000227224	0	0	0	0	0	0	0	0	0	0	0	0	0	0	0	0	0	0	0	0	0	0	0	0	0	0	0	0	0	0	0	0	0	0
ENSG00000262712	19	86	62	18	51	69	72	69	99	16	78	206	106	19	62	32	61	321	55	22	18	48	27	23	26	85	181	45	28	74	44	198	146	104
ENSG00000262714	4	0	0	0	0	0	0	0	0	4	8	0	0	0	0	0	0	0	0	0	4	0	0	13	0	0	2	0	0	0	0	11	3	4
ENSG00000248211	0	0	0	18	0	0	0	0	0	0	0	3	0	0	0	0	0	0	0	10	0	0	0	0	0	0	0	8	0	0	0	0	16	0
ENSG00000259832	0	0	0	0	0	0	0	0	0	7	0	0	0	0	4	4	0	0	0	0	0	4	2	1	4	0	0	0	0	0	0	0	0	0
ENSG00000248213	8	10	20	8	17	0	8	40	0	12	0	0	12	71	2	12	0	25	0	4	5	14	40	9	2	4	27	1	7	0	0	5	33	5
ENSG00000037042	774	1275	487	1800	504	654	1166	844	2158	710	795	1627	1213	1539	845	1816	1071	1446	538	1278	826	1692	1779	1554	746	1625	1002	1050	1072	1166	2280	1016	717	1157
ENSG00000260622	0	0	0	5	0	0	0	0	0	0	0	0	0	0	0	0	0	0	0	5	0	0	4	0	5	0	0	0	0	0	0	0	0	5
ENSG00000260620	9	0	0	0	14	20	0	0	0	19	0	0	0	4	26	0	23	5	12	0	1	21	14	0	15	0	22	47	8	0	0	4	0	0
ENSG00000260621	0	0	0	0	0	0	0	0	0	0	0	0	0	0	0	0	0	0	0	0	0	0	0	0	0	0	0	0	0	0	0	0	0	0
ENSG00000260626	0	0	0	0	0	0	0	0	0	0	0	0	0	0	0	0	0	0	0	0	0	0	0	0	0	0	0	0	0	0	0	0	0	0
ENSG00000078487	199	311	183	508	545	274	379	194	208	175	186	424	516	482	140	819	120	372	316	192	167	630	713	385	211	656	883	169	472	108	371	224	665	371
ENSG00000260625	8	0	16	66	0	41	63	0	16	8	0	0	85	12	33	14	20	14	19	0	7	60	54	16	9	24	51	7	27	30	11	8	4	28
ENSG00000248215	64	0	0	0	0	29	0	0	0	0	0	0	0	0	0	6	0	33	0	0	0	0	8	9	0	0	0	0	0	0	0	0	0	0
ENSG00000203472	0	0	0	0	0	0	0	0	0	0	0	0	0	0	0	0	0	0	0	0	0	0	0	0	0	0	0	0	0	0	0	0	0	0
ENSG00000260629	0	0	0	0	0	0	0	0	0	0	0	0	0	0	0	0	0	0	0	0	0	0	0	0	0	0	0	0	0	0	0	0	0	0
ENSG00000042753	7435	3885	3610	6210	2779	3976	2315	4649	9076	3605	6122	2748	3831	4114	6610	5677	3555	7633	3921	3683	2622	4371	4630	5759	3126	5509	5616	7230	4161	786	7332	12212	4248	5031
ENSG00000196096	5	0	0	16	0	0	0	0	0	0	0	0	0	17	0	0	0	0	0	0	0	0	0	0	0	16	0	0	0	0	0	0	0	24
ENSG00000248216	2	0	0	0	0	0	2	0	0	0	2	2	0	0	0	0	0	2	0	0	0	0	0	2	0	0	4	0	0	0	2	0	0	0
ENSG00000246448	0	0	0	0	0	0	0	0	0	0	0	0	0	0	0	0	0	0	0	0	0	0	0	0	0	0	0	0	3	0	0	0	0	0
ENSG00000105855	479	119	10	1050	33	4	9	148	347	8	5	9	87	0	11	73	9	36	404	6	530	34	0	77	12	575	227	18	665	37	615	38	238	24
ENSG00000105854	12298	6213	7346	9269	8332	12775	11949	12370	11253	3961	11004	3669	11395	10783	13528	16075	6590	17004	4029	5249	4898	3105	7134	11252	5653	2274	9588	8051	13658	1266	5811	5055	7226	2680
ENSG00000111481	10071	10134	9314	19800	11334	10056	16078	15587	16132	7205	21615	2157	10573	9585	12448	19780	9761	20534	11251	6940	11113	7915	8858	7492	7307	3299	17190	8859	15072	1355	15245	18136	11746	24568
ENSG00000105856	5389	2800	4719	5028	4813	11060	6005	4493	4148	3989	5815	1210	4070	5816	9820	3949	7050	10271	3477	2943	1982	6294	7482	6384	5204	3077	8894	5126	7249	342	1775	1674	5157	5514
ENSG00000105851	29	8	27	938	27	79	71	112	49	70	32	7	49	55	48	42	34	182	32	28	38	174	99	117	92	153	489	37	376	67	26	79	21	52
ENSG00000079689	2154	405	33	47	17	57	43	875	18951	8260	244	6	41	1140	82	2429	486	3700	779	1517	688	32	8834	3274	17	833	487	1360	175	392	2474	1078	1044	803
ENSG00000105852	8812	1482	5347	5415	6053	14723	2664	1160	2964	18341	7868	1013	6476	8323	39471	5413	16836	3007	8957	14953	3962	9474	24494	2253	14350	483	33232	15711	7704	138	1719	2686	2289	791
ENSG00000142252	3140	1005	896	1079	1047	1264	623	1739	1487	684	1104	1400	881	1312	1125	1918	936	1612	830	752	938	858	935	1721	679	1609	1138	2099	731	846	1405	2776	1590	2073
ENSG00000012174	2338	1465	2192	2640	1823	4560	6601	4971	3079	1211	1858	587	4091	3645	5727	4752	2689	6264	2517	2533	1489	2205	4522	2664	1793	1675	1875	1196	2229	318	2868	1940	1370	4194
ENSG00000131002	1334	209	789	3143	2081	1075	1427	2093	3855	1659	5	2577	730	2	2117	1588	2150	1144	581	78	2718	302	80	936	2	4	2150	274	3634	1275	5262	42	2674	1477
ENSG00000012171	225	123	322	159	630	203	882	235	631	157	39	288	163	387	679	954	955	1175	25	178	574	966	87	375	687	1499	1089	896	1061	550	942	625	994	2223
ENSG00000220447	0	0	0	0	0	0	0	0	0	0	0	0	0	0	0	0	0	0	0	0	0	0	0	0	0	0	0	0	0	0	0	0	0	0
ENSG00000131007	0	0	0	0	0	0	0	0	0	0	0	0	0	0	0	0	17	0	0	0	0	0	0	0	0	0	0	0	0	0	0	0	0	0
ENSG00000135587	883	377	307	1308	777	898	677	1055	1538	295	1470	696	591	525	474	1434	374	1237	426	248	707	491	609	922	313	1934	1258	843	1167	616	1559	1424	865	798
ENSG00000221310	0	0	0	0	0	0	0	0	0	0	0	0	0	0	0	0	0	0	0	0	0	0	0	0	0	0	0	0	0	0	0	0	0	0
ENSG00000221313	0	0	0	0	0	0	0	0	0	0	3	0	0	0	0	0	0	0	1	0	0	0	0	0	0	0	0	0	0	0	0	0	0	0
ENSG00000221312	0	0	0	0	0	0	0	0	0	0	0	0	0	0	0	0	0	0	0	0	0	0	0	0	0	0	0	0	0	0	0	0	0	0
ENSG00000214111	0	0	0	0	0	0	0	0	0	0	0	0	0	0	0	0	0	0	0	0	0	0	0	0	0	0	0	0	0	0	0	0	0	0
ENSG00000221317	0	0	0	0	0	0	0	0	0	0	0	0	0	0	0	0	0	0	0	0	0	0	0	0	0	0	0	0	0	0	0	0	0	0
ENSG00000260505	0	0	0	0	0	0	0	0	0	0	0	0	0	0	0	0	0	0	0	0	0	0	0	0	0	0	0	0	0	0	0	0	0	0
ENSG00000221319	2	0	0	0	0	0	0	1	0	2	0	0	0	0	0	1	0	0	0	0	0	0	3	3	2	0	0	2	0	0	0	3	0	0
ENSG00000257022	0	0	0	0	0	6	3	0	0	0	3	0	0	0	6	0	6	0	5	0	0	0	0	0	0	0	0	0	0	0	0	0	0	0
ENSG00000214110	296	80	67	35	138	157	44	715	669	76	246	5	262	141	341	530	262	208	92	180	7	136	54	549	23	18	504	173	530	13	84	137	410	1338
ENSG00000196098	0	0	0	0	0	0	0	0	0	0	0	0	0	0	0	0	0	0	0	0	0	0	0	0	0	0	0	0	0	0	0	0	0	0
ENSG00000071082	31759	34014	18665	71410	51182	20755	63331	46207	36936	20872	37688	77537	37103	76022	42354	53924	29540	52002	23264	13040	35835	31375	18134	13808	30145	24695	28425	33564	46676	7380	32196	160554	129238	42775
ENSG00000275113	48	0	0	0	0	238	0	0	0	0	0	0	115	0	0	1301	0	0	0	3191	0	38	0	0	0	0	741	0	0	0	0	0	0	165
ENSG00000124490	494	0	0	0	0	0	0	12	0	0	0	0	0	0	0	0	0	201	0	20	0	0	4	4	0	38	0	27	0	0	103	21	0	0
ENSG00000139780	0	0	0	0	0	0	0	0	0	0	0	0	0	0	0	0	0	0	0	0	0	0	0	0	0	0	0	0	0	0	0	0	0	0
ENSG00000180660	18	0	0	4	0	0	4	0	9	0	0	0	9	0	0	0	0	0	0	18	0	4	4	26	0	9	22	0	16	0	20	0	4	0
ENSG00000180663	0	0	0	0	0	0	0	0	0	0	0	0	0	0	0	0	0	0	0	0	0	0	0	0	0	0	0	0	0	0	0	0	0	0
ENSG00000180662	0	0	0	0	0	0	0	0	0	0	0	0	0	0	0	0	0	0	0	0	0	0	0	0	0	0	0	0	0	0	0	0	0	2
ENSG00000180667	1732	2767	2698	3388	1819	2141	1520	2605	4855	749	5145	2822	1033	2779	1325	1050	2101	2676	831	922	1211	831	880	2022	773	3718	1157	1191	2001	308	4089	1547	2118	1390
ENSG00000188419	950	429	800	1539	535	1534	2061	1241	2468	759	1339	264	1460	1251	1758	1740	1167	2178	1177	677	437	1397	1807	1669	828	1572	1026	715	1084	261	1290	738	970	2307
ENSG00000135632	1419	1598	1705	2419	1872	1619	2557	3350	2377	755	2108	2236	3083	2629	1812	4270	1188	3805	863	1006	1657	1730	1193	2046	913	2134	1872	1612	1884	639	1543	4231	2072	4324
ENSG00000135631	811	971	1850	1683	1055	3086	2600	1517	3720	1084	1646	789	777	443	1585	4186	1086	2930	1146	538	716	1360	1882	4094	1368	2380	1961	825	1791	488	1521	2954	1566	4768
ENSG00000135636	743	1301	3486	5252	794	8584	7854	1147	1845	1405	935	297	1037	2529	3950	1000	5179	5408	1498	2028	810	1777	4929	3874	1558	727	2564	2662	2584	343	374	397	714	1525
ENSG00000135637	596	302	1614	654	747	620	840	762	436	905	417	318	392	1634	936	722	721	549	160	356	500	524	1763	949	1181	222	1889	663	824	11	247	419	411	1552
ENSG00000210195	166	81	78	248	283	151	312	181	203	340	138	486	104	257	199	73	219	395	360	235	363	253	288	389	287	65	134	166	338	630	92	168	129	41
ENSG00000147155	5693	3282	9390	1384	4754	4373	11018	5319	3450	9172	2577	4499	5006	6261	4688	6147	5739	9162	15527	12336	6051	8651	6981	6184	2344	2580	4130	3244	2088	1127	3076	7076	1583	4758
ENSG00000263447	0	0	0	0	0	0	0	0	0	0	0	0	0	0	0	0	0	0	0	0	0	0	0	0	0	0	0	0	0	0	0	0	0	0
ENSG00000263445	0	0	2	0	0	0	0	1	0	2	1	0	0	0	0	0	0	0	0	0	0	2	0	3	0	0	0	0	0	0	0	0	0	0
ENSG00000112539	0	0	0	0	0	0	0	0	0	0	0	0	0	0	0	0	0	0	0	0	0	0	0	0	0	0	0	0	0	0	0	0	8	0
ENSG00000263443	0	32	0	0	0	4	37	23	30	0	4	17	0	8	6	42	0	9	0	0	0	0	22	19	0	0	0	0	0	0	32	18	9	127
ENSG00000114503	3648	2844	2602	5228	2650	2652	4295	8758	5717	1208	4165	4929	3413	3341	2456	7166	2709	4883	2042	975	3109	3289	2431	3694	1636	4368	6485	1407	4350	775	9095	22883	4956	4913
ENSG00000258629	0	0	0	0	0	0	0	0	0	0	0	0	0	0	0	0	0	0	0	0	0	0	0	0	0	0	0	0	0	0	0	0	0	0
ENSG00000184992	2475	1236	1640	3199	2338	1755	3723	3162	5959	1275	2314	2409	1466	1353	2584	7834	1557	4499	1550	1841	2212	1028	1900	2128	1089	10858	2157	1107	2494	336	7291	3595	3305	9063
ENSG00000263449	0	0	0	0	0	0	0	0	0	0	0	0	0	0	0	0	0	0	0	0	0	0	0	0	0	0	0	0	0	0	0	0	0	0
ENSG00000263448	0	1	0	1	0	1	1	1	0	0	0	1	0	1	1	1	1	1	0	0	0	1	1	0	0	1	1	1	1	1	0	1	1	2
ENSG00000259767	0	3	2	0	1	2	0	2	0	0	0	0	0	8	0	5	0	0	0	0	0	0	6	1	4	0	3	0	1	0	5	2	0	0
ENSG00000224296	0	0	0	0	0	0	0	0	0	0	0	0	0	0	0	0	0	0	0	0	0	0	0	0	0	0	0	0	0	0	0	0	0	0
ENSG00000115677	29585	17503	26213	22788	22522	55597	48462	46828	45416	23891	31582	15017	21524	40729	56760	61922	29893	59474	15456	19096	13961	17728	34693	42141	21583	10993	46818	18320	31307	3871	11387	27967	51819	41634
ENSG00000259763	0	0	0	0	4	0	0	0	0	0	0	0	0	0	0	0	0	0	0	0	0	0	0	0	0	0	0	0	0	0	0	0	0	0
ENSG00000259762	0	3	0	0	0	9	8	0	4	0	0	2	0	0	3	5	16	5	10	0	0	3	6	4	0	2	12	5	0	4	16	8	0	3
ENSG00000259761	0	0	0	0	0	0	0	0	0	0	0	0	0	0	0	0	0	0	0	0	0	0	0	0	0	0	0	0	0	0	0	0	0	0
ENSG00000259760	5	1	4	8	0	13	5	0	0	0	0	0	8	0	9	0	0	10	0	0	0	0	0	0	0	57	10	2	5	7	0	0	0	2
ENSG00000259769	0	0	0	0	0	0	0	0	0	0	0	0	0	0	0	0	0	0	0	0	0	0	0	12	0	0	0	4	0	0	0	0	0	0
ENSG00000259768	55	62	19	211	75	494	83	120	308	98	71	26	65	155	449	108	407	298	107	49	64	105	423	94	184	413	287	97	90	8	157	135	173	294
ENSG00000261971	366	223	346	681	384	880	202	306	637	555	339	178	242	214	461	209	367	452	455	130	162	461	356	195	584	1241	2151	216	896	547	366	83	126	342
ENSG00000250038	97	42	0	0	4	0	0	0	0	0	0	0	74	0	0	69	0	67	0	14	0	4	285	0	0	16	29	0	0	0	0	0	0	11
ENSG00000258624	0	0	0	0	0	0	0	0	0	0	0	0	0	0	0	0	0	0	0	0	0	0	0	0	0	0	0	0	0	0	0	0	0	0
ENSG00000261978	3	34	0	0	0	38	55	29	0	5	0	5	16	24	31	12	63	44	0	24	0	17	52	34	12	0	5	0	0	0	0	4	20	55
ENSG00000258627	0	0	0	0	0	0	0	0	0	0	0	0	0	0	0	0	0	0	0	0	0	0	0	0	0	0	0	0	0	0	0	0	0	0
ENSG00000116852	62	110	1702	1108	158	1260	462	190	670	383	2596	34	159	185	50	804	330	3587	44	274	142	1178	159	308	86	1053	646	379	880	311	193	190	340	156
ENSG00000211797	5	0	0	124	0	3	5	30	0	11	0	0	0	0	0	4	0	21	0	0	0	29	0	0	10	14	65	5	37	5	0	0	0	8
ENSG00000226284	2	8	2	8	6	2	30	14	11	9	9	16	0	10	4	14	3	24	13	5	9	6	3	12	17	6	19	5	15	4	15	39	13	21
ENSG00000258620	0	0	3	2	0	0	1	0	0	0	0	0	0	0	3	0	0	2	0	0	0	0	1	0	0	0	4	0	0	0	0	0	1	1
ENSG00000267597	2	0	0	0	0	0	0	0	0	0	0	0	0	0	0	0	0	0	0	0	0	0	0	0	0	0	0	0	0	0	0	0	0	0
ENSG00000162592	0	0	0	0	0	6	4	0	0	0	0	0	0	0	0	10	0	0	0	0	0	0	0	5	0	0	0	0	0	0	0	0	0	3
ENSG00000263199	0	0	0	0	0	0	0	0	0	0	0	0	0	0	0	0	0	0	0	0	0	0	0	0	0	0	0	0	0	0	0	0	0	0
ENSG00000219747	5	5	11	25	14	21	2	23	15	0	18	46	11	13	1	9	6	32	8	4	6	8	0	0	2	9	18	11	9	5	4	63	17	15
ENSG00000267733	4	0	0	1	0	0	12	8	0	0	0	0	0	0	0	4	0	11	16	4	4	0	0	40	0	7	13	9	4	4	0	18	0	18
ENSG00000125255	0	0	0	0	0	0	0	0	0	0	0	0	0	0	0	0	0	0	0	0	0	0	0	0	0	198	0	0	0	0	8	0	0	186
ENSG00000227258	147	130	89	78	242	94	140	42	103	817	46	37	173	137	404	105	700	166	126	286	22	330	1677	341	784	395	496	119	65	12	79	106	135	219
ENSG00000227259	0	0	0	0	0	0	0	0	0	0	0	0	0	0	0	0	0	0	0	0	0	0	0	0	0	0	0	0	0	0	0	0	0	0
ENSG00000227256	5	0	0	11	0	0	39	0	0	0	0	12	19	47	10	4	4	20	0	13	9	0	16	0	0	38	8	0	8	14	11	6	0	0
ENSG00000227257	0	0	0	0	0	0	0	0	0	0	0	0	0	0	0	0	0	0	0	0	0	0	0	0	0	0	0	0	0	0	0	0	0	0
ENSG00000227254	0	0	0	0	0	0	0	0	0	0	0	0	0	0	0	0	0	0	0	0	0	0	0	0	0	0	0	0	0	0	0	0	0	0
ENSG00000227255	0	0	0	0	0	0	0	0	0	0	0	0	0	0	0	0	0	0	0	0	0	0	0	0	0	0	0	0	0	0	0	0	0	0
ENSG00000227252	11	67	28	47	35	34	85	77	84	54	20	49	47	46	28	44	40	24	28	8	35	31	81	37	28	52	37	34	20	19	14	154	12	54
ENSG00000227253	16	1	3	44	20	10	6	7	28	13	11	14	21	11	14	0	13	11	26	0	34	21	14	0	17	7	20	33	34	0	162	22	7	18
ENSG00000267734	0	0	0	0	0	0	0	0	0	0	0	0	0	0	0	0	0	0	0	0	0	0	0	0	0	0	0	0	0	0	0	0	0	0
ENSG00000105143	0	0	0	4	0	0	0	0	0	0	0	0	0	0	0	0	0	0	0	0	0	0	0	0	0	0	0	0	0	0	0	20	0	0
ENSG00000105141	2	3	0	0	0	0	0	0	0	0	0	0	0	0	0	0	0	0	0	0	0	0	0	0	0	0	0	0	0	0	0	4	0	0
ENSG00000105146	83	44	15	132	29	42	47	34	113	49	10	53	71	74	20	28	0	25	92	14	54	39	57	29	105	52	111	66	77	57	98	71	55	59
ENSG00000267630	0	0	0	0	0	0	0	0	0	0	0	0	0	0	0	0	0	0	0	0	0	0	0	0	0	0	0	0	0	0	0	0	0	0
ENSG00000267631	0	0	0	0	0	0	0	0	0	0	0	0	0	0	0	2	0	0	0	0	0	0	0	0	0	0	1	0	0	1	1	1	0	0
ENSG00000267632	16	9	0	6	0	27	31	32	12	5	11	6	20	30	8	15	7	20	8	4	5	29	12	5	7	17	5	16	17	1	11	8	4	4
ENSG00000267633	0	2	0	0	0	2	2	0	3	0	0	0	0	0	0	0	3	0	0	0	0	0	0	0	0	2	0	0	0	0	0	0	0	0
ENSG00000267634	0	0	0	0	0	0	0	0	0	0	0	0	0	0	0	0	0	0	0	0	0	0	0	0	0	0	0	0	0	0	0	0	0	0
ENSG00000267636	0	0	0	0	0	0	0	0	0	0	0	0	0	0	0	0	0	0	0	0	0	0	0	0	0	0	0	0	0	0	0	0	0	0
ENSG00000267637	1	1	0	0	0	1	2	3	0	0	0	0	1	0	0	0	0	0	0	0	0	0	0	3	0	0	0	0	3	0	3	3	0	0
ENSG00000186543	0	0	0	0	0	0	0	0	0	0	0	0	0	0	0	6	0	0	0	0	0	0	0	0	0	0	0	0	3	0	0	0	0	0
ENSG00000235949	14	39	0	26	0	3	4	19	16	43	0	0	4	25	0	6	3	0	7	9	4	0	61	0	0	0	53	7	3	0	39	0	4	0
ENSG00000211798	0	0	0	24	0	0	0	0	0	0	0	0	0	0	0	0	0	0	0	0	0	8	0	0	0	4	5	0	6	0	0	0	0	0
ENSG00000235940	0	0	0	0	0	0	0	0	0	0	0	0	0	0	0	0	0	0	0	0	0	0	0	0	0	0	0	0	0	0	0	0	0	0
ENSG00000235943	0	0	0	0	0	0	0	0	0	0	0	0	0	0	0	0	0	0	0	0	0	0	0	0	0	0	0	2	0	0	0	0	0	0
ENSG00000235942	0	0	0	50	0	0	0	0	0	0	0	0	0	0	0	0	0	0	0	0	0	0	0	0	0	0	0	0	0	0	0	0	0	0
ENSG00000146205	333	165	166	154	123	252	564	510	214	121	381	400	308	309	268	397	259	326	250	322	201	8	60	413	181	101	655	179	104	15	129	452	391	384
ENSG00000235944	136	175	102	292	35	98	109	117	142	117	288	35	22	94	138	107	46	146	17	64	84	58	149	318	22	126	157	209	155	70	59	353	134	103
ENSG00000235947	0	5	8	8	0	0	19	8	64	77	0	0	4	0	0	118	0	0	8	0	4	46	633	73	0	123	16	64	4	0	12	0	4	102
ENSG00000235946	0	1	0	31	0	0	0	1	3	0	0	2	0	2	0	5	0	5	9	0	0	1	0	0	0	7	2	5	9	0	18	8	2	7
ENSG00000164418	48	5	9	63	65	5	4	95	20	38	0	43	8	16	0	0	4	198	0	32	0	0	39	28	0	36	7	0	12	0	24	0	16	7
ENSG00000242509	0	0	0	0	0	0	0	0	0	0	0	0	0	0	0	0	0	0	0	0	0	0	0	0	0	4	0	0	0	0	0	0	0	0
ENSG00000164411	0	9	4	3	0	0	963	47	0	0	0	0	247	0	0	0	0	0	0	0	0	0	0	0	0	21	0	4	12	0	6	728	237	292
ENSG00000222150	0	0	0	0	0	0	0	0	0	0	0	0	0	0	0	0	0	0	0	0	0	0	0	0	0	0	0	0	0	0	0	0	0	0
ENSG00000164414	824	1059	755	1477	2049	1170	2173	1591	1951	782	2659	519	1807	1611	2049	1002	1462	2136	726	899	2409	1517	1856	889	1926	2754	875	866	1124	372	2519	3674	1574	674
ENSG00000280163	0	8	0	9	0	0	0	0	4	4	17	4	4	12	0	4	7	0	4	0	9	0	0	1	8	4	4	0	32	4	0	9	8	10
ENSG00000222154	0	0	0	0	0	0	0	0	0	0	0	0	0	0	0	0	0	0	0	0	0	0	0	0	0	0	0	0	0	0	0	0	0	0
ENSG00000202227	0	0	0	0	0	0	2	0	0	0	0	0	0	0	0	0	0	0	0	1	0	0	0	2	0	0	0	0	0	0	0	0	0	0
ENSG00000255776	0	0	0	4	0	0	0	0	0	0	0	0	0	0	0	0	0	0	0	0	0	4	0	0	0	0	0	0	0	0	0	0	0	4
ENSG00000100532	495	466	690	702	331	278	479	848	923	262	331	706	454	542	383	934	511	642	297	615	317	602	553	738	517	555	429	454	735	141	406	345	451	758
ENSG00000198937	2242	3881	3489	2458	1047	1638	1774	2396	3676	1339	2499	2555	1471	2248	2445	3935	1580	3356	1289	1845	1311	894	925	2134	1073	1147	2380	1794	1552	365	3339	2737	1739	2169
ENSG00000276478	0	0	0	0	0	0	0	0	0	0	0	0	0	0	0	0	0	0	0	0	0	0	0	0	0	0	0	0	0	0	0	0	0	0
ENSG00000206818	0	0	0	0	0	0	0	0	0	0	0	0	0	0	0	0	0	0	0	0	0	0	0	0	0	0	0	0	0	0	0	0	0	0
ENSG00000077454	1749	820	1142	4390	1850	3113	1744	1270	1373	1554	1983	886	755	1342	1921	1931	1492	2014	1414	1269	2021	1849	2249	1584	1047	1937	3763	1507	2948	388	1019	2102	1635	1224
ENSG00000186265	20	0	0	859	16	0	10	58	0	90	36	0	24	36	24	12	8	62	0	19	4	81	0	23	107	72	430	39	465	8	20	8	21	52
ENSG00000273419	8	19	7	20	86	59	73	30	116	17	11	0	10	14	60	12	57	88	14	19	32	12	39	12	36	5	59	5	19	17	28	0	32	8
ENSG00000252362	0	0	0	0	0	0	0	0	0	0	0	0	0	0	0	0	0	0	0	0	0	0	0	0	0	0	0	0	0	0	0	0	0	0
ENSG00000077458	1681	2224	1142	3301	1368	718	2567	1444	1700	2384	1416	1350	803	1305	1076	1037	1555	648	551	498	1179	1339	911	1329	1073	1266	1598	1605	2307	129	1534	1284	1232	668
ENSG00000201465	0	0	0	0	0	0	0	0	0	0	0	0	0	0	0	0	0	0	0	0	0	0	0	0	0	0	0	0	0	0	0	0	0	0
ENSG00000226285	0	0	0	0	0	0	0	0	0	0	0	0	0	0	0	0	0	0	0	0	0	0	0	0	0	0	0	0	0	0	0	0	0	0
ENSG00000139292	543	355	80	207	928	568	741	8711	7	9	146	3100	1463	3744	5860	646	4728	2060	4	413	8873	2497	2	70	6799	2613	357	1517	175	3	33	905	2241	148
ENSG00000224541	0	0	0	0	0	0	6	0	0	7	0	0	5	6	0	5	0	0	5	0	0	0	0	0	0	0	0	0	4	0	0	0	0	0
ENSG00000259168	0	0	0	0	0	4	0	4	0	0	0	0	0	0	3	0	0	0	32	0	0	6	12	0	0	0	0	4	0	0	0	0	0	0
ENSG00000278448	7	26	0	8	22	5	0	4	0	10	0	5	4	8	14	9	4	3	24	0	13	3	2	0	5	4	4	39	37	0	8	10	0	11
ENSG00000201467	0	0	0	0	0	0	0	0	0	0	0	0	0	0	0	0	0	0	0	0	0	0	0	0	0	0	0	0	0	0	0	0	0	0
ENSG00000262953	0	0	0	0	0	0	0	0	0	0	0	0	0	0	0	0	0	0	0	0	0	0	0	0	0	0	0	0	4	0	0	0	0	0
ENSG00000278447	3	1	0	1	0	1	1	1	2	1	2	1	1	1	1	1	0	1	0	1	0	1	2	0	0	1	0	3	2	1	0	2	1	2
ENSG00000212658	0	0	0	4	0	0	0	0	0	0	0	0	0	0	0	1	0	4	0	0	0	0	0	0	0	0	0	0	5	0	0	0	0	0
ENSG00000212659	0	0	0	0	0	0	0	0	0	0	0	0	0	0	0	0	0	0	0	0	0	0	0	0	0	0	0	0	0	0	0	0	0	0
ENSG00000265908	4	0	0	0	0	0	0	0	0	0	0	4	0	0	0	0	3	0	0	0	5	0	0	0	0	5	0	0	0	0	0	5	0	0
ENSG00000265904	0	0	0	0	0	0	0	0	0	0	0	0	3	0	1	0	0	0	0	0	0	0	0	0	0	0	0	0	0	0	0	0	0	0
ENSG00000265905	0	0	0	0	0	0	0	0	0	0	0	0	0	0	0	0	0	0	0	0	0	0	0	0	0	0	0	0	0	0	0	0	0	0
ENSG00000152056	226	122	133	139	91	86	42	99	264	51	134	55	61	48	58	286	97	266	24	22	64	38	101	319	3	315	123	76	121	34	73	206	146	208
ENSG00000212657	0	0	0	0	0	0	0	0	0	0	4	0	0	0	0	0	0	4	0	0	0	0	0	0	0	0	0	0	0	0	0	0	0	0
ENSG00000265902	0	0	0	0	0	0	0	0	0	0	0	0	0	0	0	0	0	0	0	0	0	0	0	0	0	0	0	0	0	0	0	0	0	0
ENSG00000253140	0	0	0	0	0	0	4	0	0	4	0	0	0	0	0	0	0	0	0	0	0	0	0	0	0	42	0	6	0	0	0	0	0	0
ENSG00000260367	15	63	4	24	18	11	54	19	0	0	8	42	25	11	30	38	20	21	9	5	0	12	10	27	33	12	9	8	13	0	7	31	0	13
ENSG00000260366	4	10	2	0	4	3	0	6	4	0	0	6	0	9	0	1	4	6	0	0	4	4	1	7	0	13	4	4	0	0	2	0	0	4
ENSG00000260364	0	0	0	0	0	0	0	0	0	0	0	0	0	0	0	0	0	0	0	0	0	0	0	0	0	0	0	0	0	0	0	0	0	0
ENSG00000260362	0	0	0	0	0	0	0	0	0	0	0	0	0	0	0	0	0	0	15	0	0	0	5	0	0	0	0	0	0	0	0	0	0	0
ENSG00000260361	12	69	16	20	29	60	68	4	54	12	45	3	20	36	15	36	22	12	46	0	14	38	87	43	38	38	42	39	57	51	57	73	27	34
ENSG00000280160	12	4	9	53	43	39	40	43	36	36	5	7	5	27	30	23	18	29	10	17	6	33	22	26	37	93	30	1440	20	0	28	24	17	23
ENSG00000260369	10	6	0	7	12	11	52	29	13	5	0	14	6	12	7	6	12	14	0	8	0	14	17	10	33	11	10	6	6	2	0	8	7	9
ENSG00000260368	8	39	10	27	17	0	21	20	31	15	0	18	38	12	0	26	4	4	27	4	24	4	0	12	16	72	16	18	34	46	64	20	16	8
ENSG00000021300	967	2384	10	6028	207	4	1054	2653	6866	0	269	577	280	215	8	4123	4	778	7	254	2518	30	13	310	33	2517	189	46	1472	33	799	13019	4928	1918
ENSG00000217026	0	0	0	0	0	0	0	0	0	0	0	0	0	1	0	1	0	0	0	0	0	0	0	0	0	0	1	0	0	3	0	0	0	0
ENSG00000217027	1	2	0	46	13	4	52	14	9	6	6	14	12	26	3	3	4	30	45	4	9	6	2	8	2	0	8	7	1	13	11	11	33	0
ENSG00000274728	1	0	0	1	0	0	1	0	0	1	0	0	0	0	0	0	1	1	0	0	0	0	1	1	0	0	0	0	0	0	0	0	0	0
ENSG00000213332	0	0	0	0	0	0	1	0	0	0	0	0	0	0	0	1	0	0	0	0	1	0	1	0	0	0	0	0	0	0	0	1	1	0
ENSG00000261013	0	0	0	0	0	0	0	0	0	0	0	0	0	0	0	0	0	0	0	0	0	0	0	0	0	0	0	0	0	0	0	0	0	0
ENSG00000100399	193	160	797	544	1133	505	414	279	679	1175	53	190	73	418	732	299	1700	231	254	684	349	1295	693	297	1286	98	95	583	394	211	847	252	343	293
ENSG00000209482	3	2	3	28	3	3	7	30	3	6	6	12	5	15	11	12	1	10	8	7	11	7	129	7	3	1	5	9	11	1	8	9	19	10
ENSG00000209480	7	1	7	1	6	1	1	1	1	1	1	1	1	1	1	1	1	1	22	1	1	1	1	1	1	1	9	7	19	1	51	1	1	1
ENSG00000216378	0	0	0	0	0	0	0	0	0	0	0	0	0	0	0	0	0	0	0	0	0	0	0	0	0	0	4	4	0	0	0	0	0	0
ENSG00000100393	2798	2857	4170	8154	3924	10132	9419	11186	8156	2877	5817	2977	3051	7462	5230	6032	7151	8791	1563	2972	3415	5601	6892	7172	3179	3105	7048	5326	5326	917	3242	5998	8222	4772
ENSG00000213331	0	0	0	0	0	0	0	0	0	0	0	3	0	0	0	0	0	0	0	0	0	0	0	0	0	0	0	0	0	0	0	0	0	0
ENSG00000100395	1092	1291	1072	2912	1244	3730	1578	3220	4027	1925	1902	752	929	1932	1795	1819	2739	4169	942	1080	912	2733	3577	2116	2006	1609	2765	2622	1656	1112	946	2196	1994	1805
ENSG00000200552	0	0	0	0	0	0	0	0	0	0	0	0	0	0	0	0	0	0	0	0	0	0	0	0	0	0	0	0	0	0	0	0	0	0
ENSG00000259164	0	1	0	0	0	0	0	0	0	0	0	0	0	0	0	5	0	0	0	0	0	0	0	0	0	0	2	0	0	0	0	0	0	1
ENSG00000223208	0	0	2	0	2	1	2	0	0	1	0	1	0	3	0	3	0	1	0	2	0	0	3	0	0	0	0	0	0	0	0	1	1	2
ENSG00000223201	0	0	0	0	0	0	0	0	0	0	0	0	0	0	0	0	0	0	0	0	0	0	0	0	0	0	0	0	0	0	0	0	0	0
ENSG00000223200	0	0	0	0	0	0	0	0	0	0	0	0	0	0	0	0	0	0	0	0	0	0	0	0	0	0	0	0	0	0	0	0	0	0
ENSG00000223203	0	0	0	0	0	0	0	0	3	0	0	0	0	0	0	0	0	0	0	0	0	0	0	0	0	0	0	0	0	0	2	1	0	0
ENSG00000223202	0	0	0	0	0	0	0	0	0	0	0	0	0	0	0	0	0	0	0	0	4	0	0	0	0	0	0	0	0	0	0	0	0	0
ENSG00000232353	0	0	0	0	0	47	0	0	0	0	0	0	0	0	0	0	0	13	0	0	0	7	7	0	0	0	4	12	0	0	36	54	0	0
ENSG00000200553	0	0	0	0	0	0	0	0	0	0	0	0	0	0	0	0	0	0	0	0	0	0	0	0	0	0	0	0	0	0	0	0	0	2
ENSG00000275208	0	0	0	0	0	0	0	0	0	0	0	0	0	1	1	0	5	0	0	0	5	0	0	0	1	2	0	0	0	0	4	1	5	1
ENSG00000275209	6776	6902	7207	5496	4776	3852	6424	5835	3837	5261	6489	12469	7643	5293	6842	5803	3360	3271	9809	3076	5288	2337	3534	4493	4807	12672	7348	9485	5127	5229	9178	17716	5676	3434
ENSG00000213338	0	0	0	8	0	0	0	3	0	1	10	0	0	0	3	0	11	3	0	0	6	0	1	0	2	2	6	3	17	2	0	3	2	6
ENSG00000196550	214	298	365	727	359	396	237	620	896	205	720	559	618	308	58	397	63	647	153	209	102	114	73	144	25	667	464	229	389	369	911	1318	468	420
ENSG00000261019	24	41	0	12	16	0	8	4	13	12	30	4	22	11	7	28	4	24	16	7	11	8	19	10	4	20	4	32	32	4	28	4	20	11
ENSG00000196557	76	539	5028	2864	562	171	834	1220	840	84	6423	1315	397	590	32	178	184	249	305	261	561	288	255	414	58	1096	467	470	2768	359	247	2855	3866	92
ENSG00000280165	1004	66	161	0	529	243	0	41	11	141	202	93	662	28	1333	43	1314	0	115	416	81	3803	1524	760	0	0	275	0	0	0	0	0	200	0
ENSG00000264387	0	0	0	0	0	0	0	0	0	0	0	0	0	0	0	0	0	0	0	0	0	0	0	0	0	0	0	0	0	0	0	0	0	0
ENSG00000282206	2	0	0	2	0	3	0	2	2	0	0	0	4	0	0	0	0	0	0	0	0	0	2	0	0	2	2	0	3	0	3	3	0	2
ENSG00000264386	0	0	0	0	0	0	0	0	0	0	0	0	0	0	0	0	0	0	0	0	0	0	0	0	0	0	0	0	0	0	0	0	0	0
ENSG00000197208	126	43	14	76	81	430	237	21	160	272	0	19	22	23	525	62	2947	626	87	112	105	458	70	103	8	310	86	89	125	25	26	25	127	53
ENSG00000273700	0	0	0	0	0	1	0	0	1	0	0	0	0	0	1	0	1	1	0	0	0	1	1	1	1	0	0	0	0	0	1	0	0	0
ENSG00000239462	0	0	0	0	0	0	0	0	0	0	0	0	0	0	0	0	0	0	0	0	0	0	0	0	0	0	0	0	0	0	6	0	0	0
ENSG00000151292	1624	573	637	2379	1296	2130	2391	1532	2363	1230	285	500	415	1404	1978	1688	871	2852	293	1046	309	2164	2783	3282	550	1909	777	2674	2061	111	387	802	1927	816
ENSG00000113141	5370	5703	5257	8798	6100	6915	7489	4275	7145	3862	6386	5368	5548	5788	5382	8526	5225	10884	4579	3110	4830	6074	2672	5932	4015	4326	7793	8417	8235	1407	3542	9591	4879	5294
ENSG00000239464	0	0	0	0	0	0	0	0	0	0	0	0	0	0	0	0	0	0	0	0	0	0	0	0	0	0	0	0	0	0	0	0	0	0
ENSG00000280164	20	0	0	33	0	0	0	40	35	15	15	44	22	22	0	40	0	0	0	0	0	0	17	0	34	0	0	3	0	0	2	148	0	0
ENSG00000217686	0	0	0	0	0	0	0	0	0	0	0	0	0	0	0	0	0	0	0	0	0	0	0	0	0	0	0	0	0	0	0	0	0	0
ENSG00000217684	0	0	0	0	0	0	0	0	0	0	0	0	0	0	0	0	0	0	0	0	0	9	0	0	0	0	0	0	0	0	0	0	0	0
ENSG00000217680	0	0	0	0	0	0	0	0	0	0	0	0	0	0	0	0	0	0	0	0	0	0	0	0	0	0	0	0	0	0	0	0	0	0
ENSG00000222359	0	0	1	0	0	0	0	0	0	0	0	0	0	0	0	0	0	0	0	0	0	0	0	0	0	1	0	0	0	0	0	0	0	0
ENSG00000211947	8	10	6	8395	44	0	24	272	6	1275	16	0	18	0	0	4	0	4514	24	24	72	433	7	20	416	3368	14123	281	2194	80	23	0	601	368
ENSG00000026652	939	455	278	581	82	552	330	1256	1382	604	446	701	536	292	256	226	70	584	163	64	485	359	2272	1236	48	278	424	711	225	77	385	1331	1483	133
ENSG00000205955	0	0	0	0	4	10	20	0	4	0	0	0	5	9	5	4	0	7	0	0	0	9	21	0	0	0	21	0	0	0	11	0	9	0
ENSG00000177971	6227	4458	4787	7254	4439	5810	4635	4736	5684	2891	3585	4751	3929	4101	4112	4322	5037	3667	2339	1722	4351	3956	6360	3884	5531	3351	6380	6764	4833	403	3180	392	4791	8907
ENSG00000211945	0	0	0	2454	0	0	0	225	0	185	14	0	12	0	0	0	0	62	0	0	2	1342	0	4	78	9179	1764	385	1009	24	22	0	366	36
ENSG00000205959	0	15	93	68	6	47	98	32	0	19	4	31	0	103	18	30	50	19	11	7	92	18	32	50	30	25	18	34	62	5	0	0	26	36
ENSG00000185158	152	467	278	746	223	249	355	297	662	148	493	268	446	283	402	454	245	234	328	137	377	169	72	456	251	954	400	463	455	602	881	378	293	336
ENSG00000211681	0	0	0	0	0	0	0	0	0	0	0	0	0	0	0	0	0	0	0	0	0	0	0	0	0	0	0	0	0	0	0	0	0	0
ENSG00000211682	0	0	0	0	0	0	0	0	0	0	0	0	0	0	0	0	0	0	0	0	0	0	0	0	0	0	0	0	0	0	0	0	0	0
ENSG00000211683	10	0	6	0	0	9	26	6	15	0	9	5	0	6	0	0	0	0	0	0	9	0	6	0	0	8	6	0	0	38	0	0	31	16
ENSG00000211684	0	0	0	0	0	0	0	0	0	0	0	0	0	0	0	0	0	0	0	0	0	0	0	0	0	0	0	0	0	0	0	0	0	0
ENSG00000211685	12	18	0	272	7	0	0	64	0	41	2	0	2	0	70	0	0	20	0	4	33	247	0	15	81	614	359	4	527	10	52	0	18	10
ENSG00000211687	0	0	0	0	0	0	0	0	0	1	0	0	0	0	0	0	0	0	0	0	0	0	0	0	0	0	0	0	0	1	0	0	0	0
ENSG00000211688	0	0	0	3	0	0	0	0	0	0	2	0	0	0	0	0	0	0	0	0	0	1	0	0	1	0	0	0	0	0	0	0	0	0
ENSG00000211689	37	51	16	997	27	21	26	49	52	129	102	13	22	59	9	16	14	33	31	17	34	87	29	21	193	377	473	53	301	28	34	0	17	61
ENSG00000185155	12	0	166	32	9	0	169	16	0	15	0	249	13	136	12	11	0	0	0	0	5	9	0	5	16	47	57	0	26	0	16	50	52	47
ENSG00000185156	0	8	0	476	205	0	8	14	5	0	0	0	8	5	0	3	0	8	0	0	0	0	0	0	0	5	8	0	319	8	5	164	12	0
ENSG00000255042	0	0	0	0	0	6	0	0	0	0	0	0	0	0	0	0	0	0	0	4	0	99	7	57	0	0	0	207	0	0	0	0	4	3
ENSG00000229565	0	0	0	0	0	0	0	0	0	0	0	0	0	0	0	0	0	0	0	0	0	0	0	0	0	0	0	0	0	0	0	0	0	0
ENSG00000229562	17	0	4	3	0	11	2	4	5	4	17	0	2	13	0	7	0	0	3	0	4	0	9	8	3	0	4	3	0	0	0	6	7	30
ENSG00000229563	0	0	0	0	0	0	0	0	0	0	0	0	0	0	28	0	23	0	0	0	0	12	0	0	0	0	4	0	0	0	0	0	0	0
ENSG00000229560	0	0	0	0	0	0	0	0	0	0	0	0	0	0	0	0	0	0	0	0	0	0	0	0	0	0	0	0	0	0	0	0	0	0
ENSG00000207563	0	0	0	5	4	0	0	0	0	0	0	0	2	1	0	0	0	0	0	0	0	2	0	0	2	0	0	0	3	0	1	0	2	0
ENSG00000182545	13	0	0	0	13	6	0	4	0	29	0	4	37	3	0	7	0	11	0	0	4	0	0	0	0	0	0	0	8	0	0	0	0	11
ENSG00000280887	0	0	0	0	0	0	0	0	0	0	0	0	0	0	0	0	0	0	0	0	0	0	0	0	0	0	0	0	0	0	0	0	0	0
ENSG00000255040	0	0	0	0	0	0	0	0	0	0	0	1	6	0	2	3	1	0	0	0	0	0	0	0	3	0	4	0	0	0	0	4	0	0
ENSG00000229568	0	0	0	0	0	0	0	0	0	0	0	0	0	0	0	0	0	0	0	0	0	0	0	0	0	0	0	0	0	0	0	0	0	0
ENSG00000229569	0	0	0	0	0	0	0	0	6	0	0	0	0	0	0	0	0	0	0	0	0	0	0	0	0	0	0	0	0	0	0	0	0	0
ENSG00000213260	1	2	3	18	0	7	28	47	25	3	4	1	13	12	0	7	2	33	3	3	0	11	2	19	0	2	14	2	15	4	14	10	12	10
ENSG00000106635	2764	2452	2017	2623	2923	2785	1962	1735	3413	2971	4936	1106	1912	2031	3248	3716	3051	4184	4452	758	1757	3281	3617	4058	1864	3080	1578	2686	3648	824	767	2760	2138	2847
ENSG00000106636	3856	3588	2937	7481	707	3025	3832	5223	7211	5047	6338	692	3208	3177	3755	6505	1516	6273	4307	1225	3141	2061	3420	5153	739	1967	4347	3864	4217	434	1609	8218	6984	6178
ENSG00000225190	1774	1092	764	2213	859	2226	1018	885	1554	821	1592	517	937	1202	1626	1417	1386	2912	915	315	583	1530	1671	2532	1460	2577	1470	1131	1701	283	1197	471	565	1663
ENSG00000280299	0	0	0	4	3	10	0	0	0	6	8	0	0	17	4	0	0	0	11	0	0	1	0	0	4	11	0	7	0	0	0	0	0	2
ENSG00000106631	0	0	0	0	0	0	0	0	0	5	0	0	0	0	0	0	0	0	0	0	0	0	7	0	0	0	0	0	0	0	0	7	8	0
ENSG00000106633	112	39	63	33	9	21	8	0	77	2554	0	8	6	0	176	17	64	17	12	0	12	8456	24696	1432	8	16	0	69	21	0	6	11	6	0
ENSG00000280295	0	3	0	0	4	0	0	0	0	0	0	0	4	13	4	4	0	0	0	0	4	0	0	0	8	0	0	0	0	0	0	4	0	4
ENSG00000213269	0	0	0	0	0	0	0	0	0	0	0	0	0	1	0	0	0	0	0	0	0	0	0	0	0	0	0	0	0	0	0	0	1	0
ENSG00000216081	0	0	0	0	0	0	0	0	0	0	0	0	0	0	0	0	0	0	0	0	0	0	0	0	0	0	0	0	0	0	0	0	0	0
ENSG00000280296	0	2	0	28	4	0	0	9	0	0	0	0	0	2	0	0	0	6	0	0	6	10	33	6	0	9	0	10	0	0	23	0	10	20
ENSG00000106638	1975	2305	1929	3077	2253	1838	3319	3803	2433	2645	1968	1437	1904	2553	2624	3699	2756	3452	2206	1414	1429	2120	1885	1501	1709	1650	2378	1355	2464	544	1461	2656	2371	5299
ENSG00000216085	0	0	0	0	0	0	0	0	0	0	0	0	0	0	0	0	0	0	0	0	0	0	0	0	0	0	0	0	0	0	0	0	0	0
ENSG00000216084	0	0	0	0	0	0	0	0	0	0	0	0	0	0	0	0	0	0	0	0	0	0	0	0	0	0	0	0	0	0	0	0	0	0
ENSG00000211538	0	0	0	0	0	0	0	0	0	0	0	0	0	0	0	0	0	0	0	0	0	0	0	0	0	0	0	0	0	0	0	0	0	0
ENSG00000211532	0	0	0	0	0	0	0	0	0	0	0	0	0	0	0	0	0	0	0	0	0	0	0	0	0	0	0	0	0	0	0	0	0	0
ENSG00000211530	0	0	0	0	0	0	0	0	0	0	0	0	0	0	0	0	0	0	0	0	0	0	0	0	0	0	0	0	0	0	0	0	0	0
ENSG00000255045	0	0	9	0	0	23	16	0	0	0	0	0	0	0	0	11	0	0	0	0	0	2	0	6	0	0	31	0	0	0	0	0	0	6
ENSG00000211534	0	0	0	0	0	0	0	0	0	0	0	0	0	0	0	0	0	0	0	0	0	0	0	0	0	0	0	0	0	0	0	0	0	0
ENSG00000211535	0	0	0	1	1	1	1	1	1	1	0	0	0	0	1	1	1	1	0	1	1	1	1	1	1	0	1	1	1	0	0	1	1	1
ENSG00000123584	94	0	0	0	0	0	0	0	0	0	0	0	0	0	0	0	0	37	0	0	0	0	2238	53	0	0	0	69	0	0	0	0	0	0
ENSG00000260668	52	57	78	88	84	69	44	88	60	122	53	42	149	115	222	89	146	131	96	82	20	149	138	61	122	9	132	34	77	0	30	52	102	109
ENSG00000239626	12	1	0	26	4	0	3	27	32	13	4	4	0	16	4	4	0	10	3	0	2	4	8	1	3	3	15	13	7	8	0	16	23	0
ENSG00000206812	0	0	0	0	0	0	0	0	0	0	0	0	0	0	0	0	0	0	0	0	0	0	0	0	0	0	0	0	0	0	0	0	0	0
ENSG00000152670	0	0	0	4	10	4	0	0	0	3	0	12	0	4	0	0	11	0	4	0	0	23	6	0	4	11	0	2	4	4	0	0	0	3
ENSG00000152672	0	28	12	396	18	12	8	48	66	12	56	36	8	47	4	4	0	15	174	32	75	50	0	42	23	9	156	91	167	32	47	1	135	30
ENSG00000238738	0	0	0	0	0	0	0	0	0	0	0	0	0	0	0	0	0	0	0	0	0	0	0	0	0	0	0	0	0	0	0	0	0	0
ENSG00000225198	0	0	0	0	0	0	0	0	0	0	0	0	0	0	0	0	0	0	0	0	0	0	5	0	0	0	0	0	0	0	0	0	0	0
ENSG00000238731	0	0	0	0	0	0	0	0	0	0	0	0	0	0	0	0	0	0	0	0	0	0	0	0	0	0	0	0	0	0	0	0	0	0
ENSG00000238730	0	0	0	0	0	0	0	0	0	0	0	0	0	0	0	0	0	0	0	0	0	0	0	0	0	0	0	0	0	0	0	0	0	0
ENSG00000238735	0	0	0	0	0	0	0	0	0	2	0	0	0	0	2	0	0	0	0	0	2	0	0	2	0	0	0	0	0	0	0	2	0	0
ENSG00000238737	0	0	0	1	0	0	0	0	1	0	1	0	0	1	1	1	0	0	0	0	0	0	1	0	1	0	0	1	0	0	0	0	0	1
ENSG00000143643	1573	3631	2387	5737	2774	1471	2627	2045	4887	1536	3029	3717	2106	2260	1037	1550	1091	2342	1927	971	1483	824	634	1266	680	3063	2427	1910	4432	1959	5246	3340	3051	934
ENSG00000124588	7287	4621	7378	2487	625	3089	587	1048	8579	3350	7502	1198	3806	693	7995	4685	7165	17565	1356	438	2377	11867	7412	6213	3068	2714	5561	5089	3179	953	4871	3565	2901	14711
ENSG00000143641	12658	9593	12276	19718	11510	28859	29226	31739	21819	8025	9764	13904	10124	18839	24412	13751	16704	25751	8982	19596	13502	9953	20893	18925	13490	8064	25302	26007	11126	858	8664	20555	35594	7323
ENSG00000124587	5587	1847	6569	3013	4768	6536	6546	1680	5070	3132	2236	2021	6345	7442	6110	7504	6900	18332	2912	1260	2349	7300	6925	6918	3637	2067	9084	3773	3368	806	2667	2076	4563	2170
ENSG00000167332	0	5	0	25	32	0	8	13	0	20	0	9	16	0	0	0	7	8	38	5	25	0	20	0	0	20	9	13	16	0	0	0	0	0
ENSG00000167333	1623	650	1508	1281	638	1140	1092	1096	1718	1024	554	228	378	900	766	1509	1527	1902	663	339	226	1417	1184	2175	553	805	2993	1170	2620	237	390	146	1064	1359
ENSG00000009830	1101	708	802	1516	454	668	391	2059	2312	807	485	768	942	1389	676	1421	1173	2086	471	889	1098	1376	1370	1409	622	1205	997	1460	810	373	1416	1352	1675	1461
ENSG00000281657	0	0	0	0	0	0	0	0	0	0	0	0	0	0	0	0	0	0	0	0	0	0	0	0	0	0	0	0	0	0	0	0	0	0
ENSG00000281655	0	12	82	0	0	0	419	5	380	42	0	5	0	8	0	41	0	52	93	77	23	25	0	529	5	0	0	0	26	4	0	0	0	50
ENSG00000281652	0	0	0	2	0	0	0	0	0	0	0	0	0	0	0	0	0	0	0	0	0	0	0	0	0	0	0	0	1	0	0	0	0	0
ENSG00000281653	0	0	0	0	0	0	0	0	0	0	0	0	0	0	0	0	0	0	0	0	0	0	0	0	0	0	0	0	0	0	0	0	0	0
ENSG00000220161	0	0	0	18	0	0	0	0	17	0	0	0	0	0	0	0	0	0	0	0	0	4	0	0	0	0	0	4	6	12	0	9	0	0
ENSG00000258056	492	365	498	791	452	977	1444	668	677	263	1079	107	460	318	480	1867	588	802	285	676	411	644	524	1225	291	345	1160	268	541	54	979	369	485	1562
ENSG00000244183	0	0	0	0	0	0	0	0	0	0	0	0	0	0	0	0	0	0	0	0	0	0	0	0	0	0	0	0	0	0	0	0	0	0
ENSG00000178927	3586	4248	3507	8368	3973	2109	3285	4634	5733	2028	2670	2603	3128	2610	4008	4158	2622	4255	2045	2012	2278	4991	1940	5353	3050	7707	4257	2838	5343	1261	5290	1821	1908	2978
ENSG00000178921	1232	1026	2626	3526	1538	2280	2386	2643	1655	489	959	1597	892	4987	2135	2910	1217	5890	415	796	1381	1502	1429	1173	512	1156	1451	2192	1302	533	1159	4703	2627	2123
ENSG00000266349	0	0	0	0	0	0	0	0	0	0	0	0	0	0	0	0	0	0	0	0	0	0	0	0	0	0	0	0	0	0	0	0	0	0
ENSG00000178922	4646	969	2797	1417	3512	1882	1027	1404	4181	2822	3046	1440	564	1325	3548	2873	4162	1766	1142	1627	1289	4238	2618	2143	2086	3447	3033	3162	2243	1771	3903	1480	1729	3753
ENSG00000266347	3	5	1	8	2	0	1	2	0	0	2	0	1	0	1	2	3	6	0	3	3	0	0	2	3	13	6	2	10	0	10	3	7	10
ENSG00000266344	0	0	0	0	0	0	0	0	0	0	0	0	0	0	0	0	0	0	0	0	0	0	0	0	0	0	0	0	0	0	0	0	0	0
ENSG00000178928	0	0	0	0	5	0	9	0	0	0	0	0	0	0	0	0	0	0	0	0	0	5	0	0	0	0	0	0	0	0	0	0	0	0
ENSG00000274852	0	0	0	0	0	0	0	0	0	0	0	0	1	0	0	0	0	0	0	0	0	0	0	0	0	0	0	0	0	0	0	0	0	0
ENSG00000266340	0	0	0	0	0	11	0	0	0	0	1	0	0	0	0	0	5	0	0	0	0	0	0	0	0	0	3	0	0	0	0	0	0	0
ENSG00000252861	0	0	0	0	0	0	0	0	0	0	0	0	0	0	0	0	0	0	0	0	0	0	0	0	0	0	0	0	0	0	0	0	0	0
ENSG00000252860	0	0	0	4	3	0	2	0	0	0	0	0	0	0	0	0	0	0	0	0	0	0	0	0	0	0	0	0	0	0	0	0	0	0
ENSG00000252863	0	0	0	0	0	0	0	0	0	0	0	0	0	0	0	0	0	0	0	0	0	0	0	0	0	0	0	0	0	0	0	0	0	0
ENSG00000168310	2784	1088	2530	5079	2276	2590	3104	2345	2714	1797	2956	650	2286	3746	3484	1896	2306	2703	1432	1400	717	2271	2972	2519	3627	3741	5448	2170	2862	342	1805	1222	1606	3525
ENSG00000252864	0	0	0	0	0	0	0	0	0	0	0	0	0	0	0	0	0	0	0	0	0	0	0	0	0	0	0	0	0	0	0	0	0	0
ENSG00000252867	3	0	0	0	0	0	0	3	0	0	4	0	0	0	0	0	0	1	0	0	0	2	0	0	0	0	2	1	0	0	7	0	0	0
ENSG00000168314	0	0	4	0	11	0	21	0	0	0	0	12	8	0	0	0	0	5	0	0	7	0	0	0	0	0	25	0	0	0	0	0	0	0
ENSG00000252869	0	0	0	0	0	0	0	0	0	0	0	0	0	0	0	0	0	0	0	0	0	0	0	0	0	0	0	0	0	0	0	0	0	0
ENSG00000262456	0	0	0	0	0	0	0	0	0	0	0	0	0	0	0	0	0	0	0	0	0	0	0	0	0	0	0	0	0	0	0	0	0	0
ENSG00000212135	0	0	0	5	0	2	0	4	0	0	0	2	0	1	1	13	0	1	4	0	0	3	3	0	0	0	0	0	2	0	2	5	0	3
ENSG00000262454	19	65	21	37	25	194	6	20	68	125	8	22	49	76	196	96	166	75	39	29	20	191	139	44	160	20	126	238	54	12	8	0	35	179
ENSG00000212133	0	0	0	0	0	0	0	0	0	0	0	0	0	0	0	0	0	0	0	0	0	0	0	0	0	0	0	0	0	0	0	0	0	0
ENSG00000229492	0	0	0	4	0	0	2	1	0	0	1	0	0	0	0	0	0	2	4	4	0	4	0	0	0	0	0	0	0	0	0	7	0	0
ENSG00000241073	0	0	0	0	0	0	0	0	0	0	0	0	0	0	0	0	0	0	0	0	0	0	0	0	0	0	0	0	0	0	0	0	0	0
ENSG00000268416	4	0	0	30	0	0	0	0	0	0	0	0	0	0	0	0	0	0	0	0	0	0	0	0	0	0	0	0	0	4	0	0	0	0
ENSG00000114268	192	257	199	247	208	373	500	1047	863	234	603	247	105	188	412	4926	325	1174	53	215	281	188	349	1799	128	696	315	392	265	63	1167	1879	3315	4690
ENSG00000241074	0	0	0	0	0	0	0	0	0	0	0	0	0	0	0	0	0	0	0	0	0	0	0	0	0	0	0	0	0	0	0	0	0	0
ENSG00000268412	0	150	28	141	62	75	108	114	0	0	0	131	106	72	94	152	0	0	0	0	68	0	51	0	0	0	69	0	139	0	0	396	0	72
ENSG00000200673	0	0	0	0	0	0	0	0	0	0	0	0	0	0	0	0	0	0	0	0	0	0	0	0	0	0	0	0	0	0	0	0	0	0
ENSG00000200670	0	0	0	0	0	0	0	0	0	0	0	0	0	0	0	0	0	0	0	0	0	0	0	0	0	3	0	0	0	0	0	0	0	0
ENSG00000200677	0	0	0	2	0	0	0	0	0	0	0	0	0	0	0	0	0	0	0	0	0	0	0	0	0	0	0	0	0	0	0	0	0	0
ENSG00000040487	1590	1414	2312	2320	2292	2674	662	1581	2746	907	3703	1061	1551	1015	762	7015	1353	3469	1067	1161	895	2077	1410	3696	1175	2119	2283	1425	1493	730	2225	1409	900	3116
ENSG00000200674	9	8	7	5	3	7	5	8	8	9	4	7	11	15	0	5	7	0	17	0	4	10	0	0	11	13	4	16	5	0	8	0	5	4
ENSG00000204709	16	5	12	4	17	0	9	0	0	0	7	0	37	8	19	22	0	32	5	0	0	4	7	0	0	5	5	0	35	0	0	0	0	160
ENSG00000206816	0	2	0	4	3	0	0	0	0	2	0	1	0	0	0	1	1	2	1	0	0	0	0	0	0	2	0	0	3	3	2	5	0	0
ENSG00000235888	0	4	0	38	0	0	12	10	47	0	30	36	7	0	0	0	5	9	32	7	4	14	0	18	0	27	44	9	28	10	0	8	22	8
ENSG00000204703	0	0	0	0	5	0	0	0	0	0	0	0	0	0	0	0	0	0	0	0	0	0	0	0	0	0	0	0	0	0	0	0	0	0
ENSG00000204702	0	0	0	0	0	0	0	0	0	0	0	0	0	0	0	0	0	0	0	0	0	0	0	0	0	0	0	0	0	0	0	0	0	0
ENSG00000204701	4	0	0	0	9	0	0	0	5	0	0	0	0	0	0	0	0	0	0	0	0	0	0	0	0	0	0	0	0	0	0	0	0	8
ENSG00000204700	0	0	0	0	0	0	0	0	0	0	0	0	0	4	0	0	0	0	0	0	0	0	0	0	0	0	0	0	0	0	0	0	0	0
ENSG00000204706	0	43	12	32	0	14	11	19	36	28	10	0	11	0	23	12	8	0	35	9	37	0	8	0	27	18	25	5	8	68	21	20	45	45
ENSG00000204705	0	2	0	0	0	0	0	0	0	0	0	0	0	1	0	0	0	0	1	0	0	0	0	1	0	0	0	1	2	0	0	0	2	0
ENSG00000204704	0	0	0	0	5	0	0	0	0	0	0	0	0	0	0	0	0	0	0	0	0	0	0	0	0	0	0	0	0	0	0	0	0	0
ENSG00000227973	14	17	9	14	10	4	21	6	8	10	4	6	6	7	8	8	9	16	16	9	12	4	3	8	23	5	8	4	18	13	12	31	15	8
ENSG00000217929	8	4	6	5	1	4	7	3	9	9	16	2	3	23	8	7	5	6	2	9	15	22	7	9	4	5	8	5	9	5	4	5	11	19
ENSG00000153107	2294	1776	1417	2729	2297	3097	3407	3681	2801	1183	2356	2871	1914	2992	3704	3213	1951	6539	1054	989	1525	1513	2209	3526	1252	1742	1839	2175	2376	707	1953	7622	4789	4365
ENSG00000228778	0	0	0	4	0	0	0	0	0	0	0	0	0	0	0	0	0	0	0	0	0	0	0	0	0	0	0	0	0	0	0	0	0	0
ENSG00000228779	7	0	0	0	2	0	0	2	2	0	0	0	4	13	3	0	4	7	0	0	0	0	5	0	0	2	0	0	2	0	0	0	5	5
ENSG00000236932	0	0	0	0	0	0	0	0	0	0	0	0	0	0	0	0	0	0	0	0	0	0	0	0	0	0	0	0	0	0	0	0	0	0
ENSG00000228775	153	40	104	153	94	61	38	79	145	96	38	48	70	280	37	45	127	60	73	78	93	107	338	78	61	254	286	99	46	44	109	38	172	83
ENSG00000228776	0	0	0	0	0	0	0	0	0	0	0	0	0	0	0	0	0	0	0	0	0	0	0	0	0	0	0	0	0	0	0	0	0	0
ENSG00000228777	0	0	0	0	0	0	0	0	0	0	0	0	0	0	0	0	0	0	0	0	0	0	0	0	0	0	0	0	0	0	0	0	0	0
ENSG00000228770	3	0	0	0	0	0	0	0	0	0	0	0	0	0	0	0	0	0	0	0	0	0	0	0	0	0	0	0	0	0	0	0	0	0
ENSG00000228771	0	0	0	0	0	0	0	0	0	0	0	0	0	0	0	0	0	0	0	0	0	0	0	0	0	0	0	0	0	0	0	0	0	0
ENSG00000228772	0	0	0	0	0	0	0	0	0	0	0	0	0	0	0	0	0	0	0	0	0	0	0	0	0	0	0	0	0	0	0	0	0	0
ENSG00000279268	0	0	0	0	1	3	1	0	0	0	0	0	0	0	1	0	0	0	0	0	1	0	0	0	0	0	0	0	0	0	0	0	0	0
ENSG00000279269	0	0	0	0	0	0	0	0	0	0	0	0	0	0	0	0	0	0	0	4	0	0	5	0	0	0	0	0	0	0	0	0	0	0
ENSG00000222685	0	0	0	0	0	0	0	0	0	0	0	0	0	0	0	0	0	0	0	0	0	0	0	0	0	0	0	0	0	0	0	0	0	0
ENSG00000279260	0	0	0	0	0	0	0	0	0	0	0	0	0	0	0	0	0	0	0	0	0	0	0	0	0	0	0	0	0	0	0	0	0	0
ENSG00000279261	0	0	0	0	5	20	0	0	4	0	0	5	0	0	0	16	0	8	5	0	0	0	4	8	0	0	0	11	8	0	0	5	0	5
ENSG00000279262	0	0	0	0	0	0	0	0	0	0	0	9	0	0	0	0	5	0	0	0	0	0	4	0	5	4	0	0	0	1	0	0	0	0
ENSG00000279263	0	0	0	0	0	0	0	0	0	0	0	0	0	0	0	0	0	0	0	0	0	0	0	0	0	0	0	0	0	0	0	0	0	0
ENSG00000279264	0	0	0	0	0	0	0	0	0	0	0	0	0	0	0	0	0	0	0	0	0	0	0	0	0	0	0	0	0	0	0	0	0	0
ENSG00000279265	96	94	61	146	87	29	29	42	67	104	73	50	74	52	55	129	52	103	164	13	16	57	50	16	30	93	115	71	122	46	205	199	66	57
ENSG00000279266	0	10	0	22	0	0	0	9	0	20	0	7	5	10	5	5	0	0	4	0	3	0	42	20	0	8	5	22	5	0	0	4	0	0
ENSG00000279267	15	38	18	125	21	12	58	46	28	38	50	22	27	56	18	23	26	28	40	18	61	32	23	49	23	122	47	28	57	23	93	27	102	53
ENSG00000226646	0	0	0	0	0	0	1	1	0	0	0	0	0	0	0	0	0	0	0	0	0	0	0	0	0	0	0	0	0	0	0	0	0	1
ENSG00000226647	0	0	3	0	0	0	0	0	0	0	0	0	4	0	0	0	0	0	0	0	8	4	0	0	0	7	0	0	0	0	0	0	0	5
ENSG00000226644	96	104	158	163	446	155	145	72	217	64	0	114	49	174	128	123	154	111	234	103	156	56	56	68	9	13	38	160	105	49	184	353	115	121
ENSG00000164040	3761	6170	10037	6454	4082	1768	6079	2478	5545	4515	7329	1314	8197	15123	9709	1705	4873	9171	4015	3554	1744	1504	9793	4966	5060	2974	5702	5721	6708	731	1866	3694	6015	4550
ENSG00000226642	0	0	0	0	0	1	0	0	0	0	0	0	0	0	0	0	0	0	0	0	0	0	0	0	0	0	0	0	0	0	0	0	0	0
ENSG00000226643	0	0	0	0	0	0	0	0	0	0	0	0	0	0	0	0	0	0	0	0	0	0	0	0	0	0	0	0	0	0	0	0	0	0
ENSG00000226640	0	0	0	0	0	0	0	0	0	0	0	0	0	0	0	0	0	0	0	0	0	0	0	0	0	0	0	0	0	0	0	0	0	0
ENSG00000226641	0	0	0	0	0	0	0	0	0	0	0	0	0	0	0	0	0	0	0	0	0	0	0	0	0	0	0	0	0	0	0	0	0	0
ENSG00000164047	0	0	0	37	2	0	0	0	8	4	0	0	0	0	0	0	0	0	0	14	31	0	0	0	0	0	7	18	16	0	0	9	0	0
ENSG00000167004	141113	129588	109361	95959	48432	44621	50203	79435	128481	53524	76087	57205	55288	40339	21290	73779	41271	55191	40422	18852	59509	44443	95959	58933	29348	19878	153783	107977	117619	1310	65241	96809	67245	60190
ENSG00000226648	0	0	10	17	14	11	9	0	0	16	0	9	0	8	0	9	13	3	21	6	16	26	31	20	14	13	0	25	20	19	6	28	29	32
ENSG00000226649	0	2	0	0	0	0	3	0	0	0	0	5	0	0	0	0	0	0	0	0	3	0	0	0	0	0	0	0	0	0	0	12	6	0
ENSG00000158022	0	0	0	0	0	0	0	0	0	0	0	0	0	0	0	0	32	0	0	5	0	0	0	212	0	10	8	0	0	0	0	0	0	0
ENSG00000158023	69	41	28	145	41	12	30	17	269	4	12	98	19	15	4	78	38	28	26	0	92	70	16	37	54	294	40	38	50	129	58	171	73	178
ENSG00000280656	0	0	0	0	0	0	0	0	0	0	0	0	0	0	0	0	0	0	0	0	0	0	0	0	0	0	0	0	0	0	0	0	0	0
ENSG00000183242	0	0	0	0	0	0	0	0	0	0	0	29	293	0	0	19	10	0	0	12	0	7	0	0	0	0	0	0	8	0	0	0	34	0
ENSG00000198723	8	12	0	7	148	5	30	3	6	0	3	4	0	5	12	36	36	6	0	45	12	50	0	8	0	3	27	0	31	0	6	14	19	11
ENSG00000167800	40	12	23	27	258	71	111	0	57	51	31	12	51	69	30	38	230	68	63	9	183	24	60	111	36	0	55	111	76	21	12	86	37	572
ENSG00000198722	3986	1832	2783	3501	2633	3494	4807	3215	3725	4763	6631	1112	1947	3039	5936	2932	11914	6599	1965	3593	2755	5120	7694	2914	5695	5829	3884	2710	5329	1832	9533	5525	7740	3607
ENSG00000239552	0	0	0	4	8	5	0	0	0	0	3	0	0	0	0	0	0	0	5	0	0	0	0	0	0	0	0	0	0	0	0	0	0	0
ENSG00000227412	0	0	0	0	0	0	0	0	0	0	0	0	0	0	0	0	0	0	0	0	0	0	0	0	0	0	0	0	0	0	0	0	0	0
ENSG00000183248	51	331	46	944	818	51	1040	622	293	76	48	744	8	18	78	269	226	265	118	36	435	98	0	32	12	181	30	34	243	125	293	502	362	199
ENSG00000183249	0	0	0	0	0	0	0	0	0	0	0	0	0	0	0	0	0	0	0	0	0	0	0	0	0	0	0	0	0	0	0	0	0	0
ENSG00000127774	1431	1316	2421	2880	2332	1633	1343	1074	1610	815	1201	1152	852	1989	1461	1521	1461	2099	766	739	1632	1205	860	936	1271	1213	1494	1050	1293	103	1393	2325	1370	2605
ENSG00000239926	0	0	0	0	0	0	0	0	0	0	0	0	0	0	0	0	0	0	0	0	0	0	0	1	0	0	0	4	0	0	0	2	2	0
ENSG00000239924	0	0	0	0	0	0	0	0	0	0	0	0	0	0	0	0	0	0	0	0	0	0	0	0	0	0	0	0	0	0	0	0	0	0
ENSG00000239923	0	0	0	4	0	0	0	0	0	0	0	0	0	0	0	0	0	0	0	0	1	0	0	0	0	0	0	0	1	2	0	0	0	0
ENSG00000239922	0	0	0	0	0	0	0	0	0	0	0	0	0	3	0	0	0	0	0	0	0	0	0	0	0	0	0	0	0	0	0	0	8	0
ENSG00000239921	0	0	0	0	0	0	0	0	0	0	0	0	0	0	0	4	0	0	0	0	0	0	0	0	0	0	0	0	0	12	0	0	0	0
ENSG00000239920	0	0	0	0	0	1	12	3	0	0	1	0	0	0	0	0	0	0	0	0	0	0	0	4	0	0	0	2	0	0	2	0	0	0
ENSG00000233924	0	0	4	0	0	0	0	4	0	4	2	0	0	0	0	0	0	4	0	0	0	0	0	0	0	0	0	0	3	0	0	0	0	0
ENSG00000233927	6725	19505	9950	35989	23340	28637	43262	34033	20320	10449	15863	17995	16566	50519	28796	18931	20871	15425	23390	11352	16593	12404	12160	4375	12595	19803	20765	11453	20399	2419	19377	50467	44061	18180
ENSG00000233926	19	7	0	21	0	0	9	0	0	15	0	0	2	19	0	4	7	0	0	5	7	8	8	0	12	0	14	0	0	20	14	9	0	4
ENSG00000233921	0	0	0	0	0	0	0	0	0	0	0	0	0	0	0	0	0	0	0	0	0	2	0	0	0	0	0	0	0	0	0	0	0	0
ENSG00000233920	0	0	0	0	0	0	0	0	0	0	0	0	0	0	0	0	0	0	0	0	0	0	0	0	0	0	0	0	0	0	0	0	0	0
ENSG00000239432	0	0	0	0	0	0	0	0	0	0	0	0	0	0	0	0	0	0	0	0	0	0	0	0	0	0	0	0	0	0	0	0	0	0
ENSG00000233922	29	126	0	11	179	29	72	348	8	4	8	20	593	14	339	180	0	84	0	0	0	743	31	36	0	8	24	28	15	0	4	12	48	8
ENSG00000173838	0	0	0	6	0	0	7	0	0	0	0	0	0	0	0	0	0	0	5	0	0	0	0	0	0	0	0	0	8	0	0	0	0	0
ENSG00000233929	18	0	0	0	1	18	0	0	3	0	9	0	0	1	4	3	6	15	5	0	0	1	8	0	6	0	6	10	1	8	0	0	3	1
ENSG00000122729	12857	3125	4748	7580	10552	13869	9266	5218	6497	15464	9766	1510	10190	6510	8204	6885	5437	16422	18298	7849	4446	9211	28837	10062	10230	4534	15489	6750	10092	871	5547	9246	4764	4608
ENSG00000227418	0	0	0	0	4	0	0	11	0	0	0	1	0	13	0	0	0	0	0	0	0	0	0	0	0	0	0	0	0	0	0	0	9	0
ENSG00000245311	0	0	0	0	0	0	0	0	0	0	0	0	0	0	0	0	0	0	0	7	0	0	0	0	0	0	0	0	0	0	14	0	0	0
ENSG00000245317	87	107	26	123	92	126	205	67	49	79	55	54	176	116	136	118	101	111	66	51	72	191	172	72	201	61	103	52	135	4	33	42	42	91
ENSG00000165406	3242	1697	3234	3830	3826	6201	2764	2171	3162	1285	2390	930	2655	4325	8881	4613	5019	6652	1929	3772	2536	2508	8636	4214	5029	2432	4789	4588	4010	231	2039	2336	2499	2466
ENSG00000165409	12	4	3	313	8	6	0	4	4	25	4	4	2	0	27	0	6	0	4	3	8	7	16	3	8	37	84	12	37	35	13	0	3	0
ENSG00000200610	0	0	0	0	0	0	0	0	0	0	0	0	0	0	0	0	0	0	0	0	0	0	0	0	0	5	0	0	0	0	0	0	0	0
ENSG00000257998	0	0	0	0	0	0	0	0	0	0	0	0	0	0	0	0	0	0	0	0	0	0	0	0	0	0	0	0	0	0	0	0	0	0
ENSG00000257999	0	0	0	0	0	0	6	0	0	0	0	0	0	4	0	0	0	0	0	0	0	0	20	6	5	0	7	6	0	0	0	0	0	14
ENSG00000128944	695	1099	2090	1865	845	1555	1214	862	2919	788	1120	2086	1993	1140	672	1536	1430	1639	878	495	446	494	959	653	290	908	1800	2377	1265	542	943	4587	771	1585
ENSG00000257991	0	0	0	0	0	0	0	0	0	0	13	0	0	0	0	0	0	0	0	0	0	0	0	0	0	0	0	0	0	0	0	0	0	2
ENSG00000257997	0	0	0	0	0	0	0	0	0	0	0	0	0	0	0	0	0	0	0	0	0	0	0	0	0	0	0	0	0	0	0	0	0	0
ENSG00000257994	0	0	0	0	0	0	0	0	0	0	0	0	0	0	0	0	0	0	0	0	0	0	0	0	0	0	0	0	0	0	0	0	0	0
ENSG00000257995	0	0	0	0	0	0	0	0	0	0	0	0	0	0	0	0	0	0	0	0	0	0	0	0	0	0	0	0	0	0	0	0	0	0
ENSG00000206635	0	0	0	0	0	0	0	0	0	0	0	0	0	0	0	0	0	0	0	0	0	0	0	0	0	0	0	0	0	0	0	0	0	0
ENSG00000206634	4	3	0	0	10	3	2	7	9	3	3	3	4	1	0	6	0	1	3	0	7	5	0	0	0	3	0	3	1	0	9	3	0	9
ENSG00000206637	0	0	0	0	0	1	0	0	4	0	3	0	0	0	0	2	0	0	0	0	0	0	0	0	2	0	0	0	0	0	0	0	0	0
ENSG00000206636	0	0	0	0	0	0	0	0	0	0	0	0	0	0	0	0	0	0	0	0	0	0	0	0	0	0	0	0	0	0	0	0	0	0
ENSG00000206631	0	0	0	0	0	0	0	0	0	0	0	0	0	0	0	0	0	0	0	0	0	0	0	0	0	0	0	0	0	0	0	0	0	0
ENSG00000206630	1	4	1	5	4	1	1	2	3	1	1	5	2	1	1	1	1	2	4	1	1	1	1	1	1	7	3	4	4	2	4	6	5	1
ENSG00000206633	0	0	0	0	0	0	0	0	0	0	7	0	0	0	0	0	0	0	0	3	0	0	0	0	0	0	0	0	0	0	0	0	0	0
ENSG00000225224	0	0	4	0	7	3	2	13	0	0	0	4	10	1	0	16	0	7	6	0	0	0	0	4	0	13	0	4	0	9	8	17	0	9
ENSG00000265891	0	0	0	0	0	0	0	0	0	0	0	0	0	0	0	0	0	3	0	0	0	0	0	0	0	0	0	0	0	0	0	0	0	0
ENSG00000255843	0	0	5	4	0	295	0	16	4	0	12	0	0	0	417	0	456	3	3	0	0	24	14	0	9	11	0	59	4	0	20	12	0	4
ENSG00000206639	0	0	0	0	0	0	0	0	0	0	0	0	0	0	0	0	0	0	0	0	0	0	0	0	0	0	0	0	0	0	0	0	0	0
ENSG00000255847	0	0	0	0	0	7	0	0	0	0	0	0	0	0	0	0	0	0	0	0	0	0	0	0	0	0	4	0	0	0	0	0	0	0
ENSG00000255845	0	0	0	0	0	0	0	0	0	0	0	0	0	0	0	0	0	0	0	0	0	0	0	0	0	0	0	0	0	0	0	0	0	0
ENSG00000207944	0	0	3	0	0	0	1	0	0	0	0	0	0	1	0	0	1	0	0	0	0	0	0	0	0	0	0	0	0	0	1	2	1	0
ENSG00000207945	1	1	1	1	1	1	1	1	1	1	1	1	1	1	1	1	1	1	3	1	1	1	1	1	1	1	1	1	1	1	1	1	1	1
ENSG00000207946	0	0	0	0	0	0	0	0	0	0	0	0	0	0	0	0	0	0	0	0	0	0	0	0	0	0	0	0	0	0	0	0	0	0
ENSG00000207947	0	1	0	0	0	0	0	0	0	0	0	0	0	0	0	0	0	0	0	3	0	0	1	0	0	0	0	0	0	0	0	0	0	0
ENSG00000207940	0	0	0	0	0	0	0	0	0	0	2	0	0	0	0	0	0	0	0	0	0	0	0	0	0	1	0	0	0	1	0	0	2	0
ENSG00000207941	0	0	0	0	0	0	0	0	0	0	0	0	0	0	0	0	0	0	0	0	0	0	0	0	0	0	0	0	0	0	0	0	0	0
ENSG00000207942	0	0	0	0	0	0	0	0	0	0	0	0	0	0	0	0	0	0	0	0	0	0	0	0	0	0	0	0	0	0	0	0	0	0
ENSG00000207943	0	6	0	0	0	0	0	0	0	0	0	0	0	0	0	3	0	0	0	0	0	0	0	0	0	0	0	0	0	0	0	0	0	0
ENSG00000254710	0	0	0	0	0	0	0	0	0	0	0	0	0	0	0	0	0	0	0	0	0	0	0	0	0	0	0	0	0	0	0	0	4	0
ENSG00000254713	0	0	0	0	0	0	0	0	0	0	0	0	0	0	0	0	0	0	0	0	5	0	0	0	0	0	0	0	0	0	0	0	0	0
ENSG00000254712	0	0	0	0	0	0	0	0	0	0	0	0	0	0	0	0	0	5	0	0	0	0	0	0	0	0	0	0	0	0	0	0	0	0
ENSG00000254715	0	0	0	2	0	0	0	6	2	1	0	0	0	4	0	6	0	0	0	0	0	0	0	2	4	0	0	2	1	0	0	0	0	0
ENSG00000207949	0	1	0	2	0	0	1	0	1	1	1	0	1	2	0	1	1	1	1	0	2	1	0	0	1	1	1	2	2	1	1	0	1	0
ENSG00000254717	0	0	0	0	0	0	0	0	0	0	0	0	0	0	0	0	0	9	0	0	0	0	8	0	0	0	0	4	0	0	0	0	0	0
ENSG00000147614	3	45	11	4741	84	9	495	54	108	0	1109	95	120	82	0	251	0	743	0	112	16	0	2	973	0	8	210	18	65	0	160	0	1150	16
ENSG00000278136	0	0	0	0	0	0	0	0	0	0	0	0	0	0	0	0	0	0	0	0	0	0	1	0	0	0	0	0	0	0	0	0	0	0
ENSG00000278135	0	0	0	0	0	0	0	0	0	2	0	0	0	0	0	0	0	0	0	0	0	0	0	0	0	0	0	2	0	0	0	0	0	0
ENSG00000278134	5	22	6	16	11	4	0	2	15	3	18	2	8	4	8	5	8	2	0	0	2	10	0	11	2	2	2	3	9	4	16	12	7	4
ENSG00000278133	233	340	266	988	413	236	318	222	449	343	181	604	216	220	313	317	478	406	576	173	376	569	385	257	286	946	467	489	397	324	419	1664	345	283
ENSG00000158683	16	18	13	47	0	8	20	16	0	8	4	3	31	20	8	55	52	16	42	198	2	10	0	33	12	0	44	32	12	0	31	40	38	56
ENSG00000278131	0	0	0	0	0	0	4	0	0	0	4	3	0	0	0	0	0	0	0	0	0	0	0	0	0	0	0	0	0	0	0	0	3	0
ENSG00000278130	0	0	0	0	0	0	0	0	0	0	0	0	0	0	0	0	0	0	0	0	0	0	0	0	0	0	0	0	0	0	0	0	0	0
ENSG00000240842	0	0	0	0	0	0	0	0	0	0	0	0	0	0	0	0	0	0	0	0	0	0	0	0	0	0	0	0	0	0	0	0	0	0
ENSG00000225222	0	0	0	0	0	0	0	0	0	0	0	0	0	0	0	0	0	0	0	0	0	0	0	0	0	0	0	0	0	0	0	0	0	0
ENSG00000278139	0	0	0	0	0	0	0	0	0	0	0	0	0	0	0	0	0	0	0	0	0	0	0	0	0	0	0	0	0	0	0	0	0	0
ENSG00000240847	0	0	0	0	0	0	0	0	0	0	0	0	0	0	0	0	0	0	0	0	0	0	0	0	0	0	0	0	0	0	0	0	0	0
ENSG00000008056	30	232	24	204	101	20	48	48	94	4	0	20	179	106	70	45	40	79	36	8	33	9	27	53	15	178	383	34	142	25	64	477	47	0
ENSG00000130518	273	38	1312	233	204	614	161	121	122	225	742	182	28	258	74	145	139	1959	185	111	309	368	1026	164	247	303	766	503	286	979	251	3	67	78
ENSG00000159374	6	0	0	54	350	0	13	8	16	0	5	12	28	12	0	20	0	22	12	0	0	5	0	32	9	31	76	7	17	8	8	321	0	0
ENSG00000159377	14231	21050	35898	32816	28894	21803	25026	15652	35868	10058	24810	26880	18305	30381	14864	23488	17341	25003	20913	15548	17412	19374	9858	12237	15372	27742	25167	23966	30048	4778	23987	24164	26352	16494
ENSG00000215864	0	0	0	0	0	0	0	3	0	0	0	0	0	0	0	0	0	0	0	0	0	0	0	0	0	0	0	0	0	0	0	0	0	0
ENSG00000130511	3040	2335	11972	7099	3890	2612	3066	4239	2588	1104	1720	7454	2850	2815	2940	2547	2211	8918	1605	2001	3378	2538	1299	1593	2229	16138	4621	3979	4374	1363	2133	2892	5034	3888
ENSG00000130513	4934	4233	29402	3048	31610	4885	19967	12062	5835	460	6835	22869	21747	4895	2017	7008	1187	30347	649	1454	3301	2795	299	914	2142	4090	1167	7152	16325	907	5824	1459	3482	39898
ENSG00000130517	6696	1095	19815	2501	4833	2875	3433	4104	2765	4289	1316	3228	2858	8989	6039	3684	3907	28478	1262	3679	4318	3789	6195	3221	4057	2207	4223	7355	2978	569	1787	2873	2468	6279
ENSG00000234998	1	0	0	1	0	0	0	0	0	0	0	0	0	0	0	0	0	0	0	0	0	0	0	0	0	0	0	0	0	0	0	0	0	0
ENSG00000164758	620	1531	3910	2165	926	879	2727	1782	1858	436	1124	1124	1896	1284	546	1633	565	1599	1185	828	905	913	512	715	725	634	1538	464	1196	173	648	1383	1495	2646
ENSG00000164756	21	0	0	5	0	0	0	4	3	0	5	33	6	0	0	5	0	16	0	0	0	0	0	57	0	5	0	5	0	0	94	112	0	3
ENSG00000164754	8645	20633	32828	22418	12178	17686	30681	26881	22292	5348	14572	17072	24448	16424	8196	30436	13380	30257	9827	6665	8720	11077	6938	21880	7439	7870	13447	10734	20285	1367	14356	20995	22732	39993
ENSG00000164751	3352	6115	4479	7065	2968	1466	3621	3720	4505	3764	1049	5443	1714	1863	1252	2256	4343	8092	3498	1327	2252	4044	1119	2483	3037	3404	1915	2075	1858	502	2012	1506	2354	2918
ENSG00000155508	1239	719	1737	2202	2601	2541	2275	910	4981	1238	2214	734	814	954	2479	3296	1272	1845	369	585	1986	2838	2228	3392	786	2214	2908	3083	4085	553	308	2271	1354	2465
ENSG00000159082	1089	631	622	1605	494	1288	1287	1095	1464	741	1217	492	402	1263	800	1367	609	1070	536	580	790	872	1189	1144	844	1764	1021	620	1048	202	1745	508	1038	480
ENSG00000155506	13985	14365	11129	21941	16735	19387	27100	19098	16198	9239	9794	17498	14166	21833	14101	33383	13521	33102	6523	11216	12799	11712	15040	21815	8427	8456	16515	15654	19656	1066	9589	17285	22606	23962
ENSG00000159086	2691	2277	1871	6764	3229	2431	3390	3487	5989	1964	5773	6752	2085	2967	2874	3822	1223	2488	3170	1326	5051	1535	1508	1633	2313	8789	3060	2247	3804	2498	11623	3609	7184	2227
ENSG00000011478	3418	1116	1034	953	706	1660	781	2106	1255	1111	865	1382	1412	1068	1638	2218	984	2216	855	893	581	1028	914	1405	783	748	1008	1469	658	505	1048	2982	2082	1423
ENSG00000251778	0	0	0	0	0	0	0	0	0	0	0	0	0	0	0	0	0	0	0	0	0	0	0	0	0	0	0	0	0	0	0	0	0	0
ENSG00000238832	19	2	0	0	7	16	6	4	18	7	18	1	3	10	15	26	7	3	14	15	2	4	12	13	2	1	17	8	2	0	2	5	9	9
ENSG00000230769	0	0	0	0	0	0	0	0	0	0	0	0	0	0	0	0	0	4	0	0	0	0	4	0	0	0	0	0	0	0	0	0	0	0
ENSG00000235805	0	0	0	0	0	0	0	0	0	0	0	0	0	0	0	0	4	0	0	0	0	0	0	0	0	0	0	0	0	0	0	0	0	0
ENSG00000010704	2127	238	2167	324	891	1095	536	297	2627	585	2375	134	249	2001	1132	1685	722	1180	419	393	663	469	1029	1125	1282	272	1436	399	961	111	438	753	1105	668
ENSG00000196616	44614	729	61992	12343	20980	246682	28772	15314	2488	97363	28691	5212	7037	25971	341979	11425	145968	30716	16978	2411	2956	215986	124117	106811	463004	401	49299	64095	10993	592	8509	317	885	4613
ENSG00000125046	83	1956	355	200	850	2084	1485	1350	239	8	86	1201	603	119	6	1032	25	2081	11	42	1156	93	29	2367	13	31	112	1198	494	91	16	760	142	712
ENSG00000238830	0	0	0	0	0	0	0	0	0	0	0	0	0	0	0	0	0	0	0	0	0	0	0	0	0	0	0	0	0	0	0	0	0	0
ENSG00000196611	78	144	113	148	45	15	53	135	195	24	44	89	46	40	36	506	15	298	149	573	15	12	0	67	0	2067	104	19	29	14	965	208	138	32
ENSG00000274302	0	0	0	0	0	0	0	0	0	0	0	0	0	0	0	0	0	0	0	0	0	0	0	0	0	0	0	0	0	0	0	0	0	0
ENSG00000225480	0	0	0	0	0	0	0	0	0	3	0	0	0	0	0	0	0	0	0	0	0	2	3	0	0	0	0	0	0	0	0	0	0	0
ENSG00000081913	3392	1228	3525	1761	4130	6964	4470	3597	3215	2588	2864	3606	1694	2376	9963	3034	10926	4379	2348	2554	971	2858	4329	3186	3330	1828	3171	4466	2995	977	2135	3157	1649	2996
ENSG00000251775	15	1	6	2	2	1	6	5	4	19	16	0	0	23	12	3	19	6	9	3	0	9	0	4	1	6	5	14	3	0	11	0	1	0
ENSG00000238836	0	0	0	0	0	0	0	0	0	0	0	0	0	0	0	0	0	0	0	0	0	0	0	0	0	0	0	0	0	0	0	0	0	0
ENSG00000088205	3527	3773	3618	5524	3827	4777	7750	7567	7082	3126	5475	6309	5027	3775	8069	7838	4381	10991	2678	1480	2888	3112	4347	4691	3460	3071	3177	4915	5069	834	2976	19949	7648	7122
ENSG00000120498	135	0	0	38	92	0	0	6	127	0	0	0	0	137	20	0	0	799	0	0	0	946	26	27	7	34	103	209	27	0	188	0	250	8
ENSG00000252002	5	0	0	0	3	3	0	1	0	0	0	0	1	0	1	0	2	0	0	0	7	0	7	1	3	0	0	0	1	0	0	0	0	3
ENSG00000252001	0	0	0	0	0	0	0	0	0	0	0	0	0	0	0	0	0	0	0	0	0	0	0	0	0	0	0	0	0	0	0	0	0	0
ENSG00000252000	0	0	0	0	0	0	0	0	0	0	0	0	0	0	0	0	0	0	0	0	0	0	0	0	0	0	0	0	0	0	0	0	0	0
ENSG00000252005	0	0	0	0	0	0	0	0	0	0	0	0	0	0	0	0	0	0	0	0	0	0	0	0	0	0	0	0	0	0	0	0	0	0
ENSG00000181029	643	681	530	1481	815	1247	1170	812	5272	725	1717	2983	506	1021	1188	665	723	855	3352	3135	867	821	2994	369	3944	929	3858	2775	695	197	672	705	489	4691
ENSG00000252008	0	0	0	0	0	0	0	0	0	0	0	0	0	0	0	0	0	0	0	0	0	0	0	0	0	0	0	0	0	0	0	0	0	0
ENSG00000005471	19341	3452	6694	816	1791	15277	1076	2178	2771	58039	13744	675	1898	2669	11563	2884	25573	6674	2452	3342	911	14357	27599	5864	19856	327	9846	9523	1786	262	1987	65	1015	2107
ENSG00000256713	0	0	0	11	17	14	36	8	4	7	26	2	5	18	13	4	8	67	6	4	2	6	0	19	0	0	4	4	1	0	6	9	42	3
ENSG00000256712	0	0	0	4	0	0	0	0	0	0	0	0	0	1	0	0	2	0	2	0	0	0	0	1	0	4	0	0	0	0	2	7	0	0
ENSG00000125753	2328	3795	1178	6608	1817	2057	1415	2885	6164	1062	2473	931	1613	1663	1657	4025	1289	4046	577	1017	1618	1815	1768	2613	1034	4836	4180	1840	2736	628	2749	1682	3063	1708
ENSG00000256717	2	6	0	0	0	0	0	0	2	0	0	0	0	0	0	0	0	0	0	0	0	0	0	0	0	0	2	0	0	0	0	0	0	0
ENSG00000256714	0	0	0	4	0	0	0	0	0	0	0	0	0	0	0	0	0	0	0	0	0	0	0	0	4	0	0	0	0	0	0	0	0	0
ENSG00000037280	442	642	916	2620	474	805	1070	945	720	666	445	222	755	1304	1078	433	1361	1518	742	1190	1157	1387	1553	633	488	889	991	1024	1759	559	629	259	757	380
ENSG00000254822	0	0	0	0	0	0	0	0	0	0	0	0	0	0	0	0	0	0	0	0	0	0	0	0	0	0	0	0	0	0	0	0	0	0
ENSG00000160124	916	1557	783	1224	2155	941	2240	1646	1643	608	973	1604	1993	737	998	2415	793	2035	863	900	1043	889	663	1374	864	874	1841	1465	922	193	835	4803	1391	4183
ENSG00000243004	184	540	29	1632	427	317	2131	1493	458	448	650	200	575	1226	601	829	628	1064	403	398	191	601	515	485	368	255	897	324	708	75	248	538	2352	788
ENSG00000243007	3	18	4	6	11	13	17	11	5	14	5	7	1	14	85	10	29	14	11	1	8	2	38	5	31	4	11	26	8	4	14	5	2	19
ENSG00000235500	0	0	0	0	0	0	0	0	0	0	0	0	0	0	0	0	0	0	0	0	0	0	0	0	0	0	0	0	2	0	0	0	0	0
ENSG00000243008	17	8	0	0	0	0	0	0	0	0	0	0	0	0	0	0	0	0	0	10	0	0	0	0	0	0	4	3	0	0	0	0	2	0
ENSG00000203914	97	85	53	43	34	8	10	38	20	20	26	78	25	27	8	52	20	25	30	15	15	16	43	22	11	4	84	21	106	7	63	38	23	26
ENSG00000203910	0	0	0	5	0	5	0	2	0	0	0	0	0	0	0	3	0	0	0	0	0	0	65	0	2	9	0	0	0	0	3	0	3	0
ENSG00000251850	0	0	0	0	0	0	0	0	0	0	0	0	0	0	0	0	0	0	0	0	0	0	0	0	0	0	0	0	0	0	0	0	0	0
ENSG00000203573	0	0	0	0	0	0	0	0	0	0	0	0	0	0	0	0	0	0	0	0	0	0	0	0	0	0	0	0	0	0	0	0	0	0
ENSG00000277370	1	1	1	1	1	1	1	1	1	1	1	1	1	1	1	1	1	1	1	1	1	1	1	1	1	1	1	1	1	0	1	1	1	1
ENSG00000231382	0	0	0	0	0	0	0	0	0	0	0	0	0	0	0	0	0	0	0	0	0	0	0	0	0	0	0	0	0	0	0	0	0	0
ENSG00000277372	0	0	0	0	0	0	0	0	0	0	0	0	0	2	0	0	0	0	0	0	0	0	0	0	0	0	0	1	0	0	0	0	0	0
ENSG00000277373	0	0	0	4	0	0	8	0	4	0	0	0	0	0	0	0	0	0	0	0	4	0	0	0	0	4	5	0	11	5	0	10	0	0
ENSG00000175294	13	6	0	37	7	5	23	24	25	0	0	7	0	8	0	23	0	9	0	0	0	9	0	23	0	75	41	13	21	0	0	0	6	12
ENSG00000231386	0	0	0	0	0	0	0	0	0	0	0	0	0	0	0	0	0	0	0	0	0	0	0	0	0	0	0	0	0	0	0	0	0	0
ENSG00000231384	0	0	0	0	0	0	0	0	0	0	0	0	0	0	0	0	0	0	0	0	0	0	0	0	0	4	0	0	0	0	0	0	0	0
ENSG00000274933	71	202	74	341	65	116	253	52	131	35	73	172	111	104	115	94	91	108	57	73	164	106	177	139	100	233	97	133	197	319	301	157	58	30
ENSG00000274932	0	0	0	0	0	0	0	0	0	0	0	0	0	0	0	0	0	0	0	0	0	0	0	0	0	0	0	0	0	0	0	0	0	0
ENSG00000231389	3042	2038	3844	40894	2225	12229	3948	4711	7382	6870	3218	1099	3081	8408	2486	2300	2552	11990	7012	1916	1576	12752	2772	9219	15399	22268	49957	8407	35084	3031	2576	947	1459	8284
ENSG00000236871	31	7	29	23	20	38	62	29	26	14	7	14	77	21	67	46	86	38	30	9	13	90	36	61	62	37	49	28	23	9	14	0	16	49
ENSG00000274937	0	0	0	0	0	0	0	0	0	0	0	0	0	0	0	0	0	0	0	0	0	0	0	0	0	0	0	0	0	0	0	0	0	0
ENSG00000274934	0	0	0	0	0	0	0	0	0	0	0	0	0	0	0	0	0	0	0	0	0	0	0	0	0	0	0	0	0	0	0	0	0	0
ENSG00000176928	787	747	349	2098	504	1304	315	417	792	248	911	12	60	400	1026	779	303	687	25	378	576	666	484	294	481	786	557	1193	568	167	917	37	216	871
ENSG00000251857	0	0	0	0	0	0	0	0	0	0	0	0	0	0	0	0	0	0	0	0	0	0	0	0	0	0	0	0	0	0	0	0	0	0
ENSG00000174429	0	0	0	22	5	0	0	0	0	5	0	0	0	0	0	0	5	0	0	0	0	5	0	11	5	0	0	0	0	0	0	0	0	0
ENSG00000176923	0	0	0	0	0	0	0	0	0	0	0	0	0	0	0	0	0	0	0	0	0	0	0	0	0	0	0	0	0	0	0	0	0	0
ENSG00000176922	0	0	0	0	0	0	0	0	0	0	0	0	0	0	0	0	0	0	0	0	0	0	0	0	0	0	0	0	0	0	0	0	0	0
ENSG00000176920	107	102	42	82	119	63	37	63	516	16	194	27	24	37	239	1142	13	104	13	75	101	20	37	66	32	100	71	92	154	136	154	299	32	156
ENSG00000176927	8	9	9	28	9	12	24	9	7	0	0	8	7	18	9	2	8	11	0	0	4	0	2	22	8	22	7	5	19	9	9	0	18	13
ENSG00000232739	0	22	8	12	0	5	0	22	10	6	0	5	0	0	9	23	0	0	0	0	10	0	0	0	3	41	0	5	54	6	14	63	24	0
ENSG00000176925	0	0	0	0	0	0	0	0	0	0	0	0	0	0	0	0	0	0	0	0	0	0	0	0	0	0	0	0	0	0	0	0	0	0
ENSG00000244196	0	0	0	0	0	0	0	0	0	0	0	0	0	0	0	0	0	0	0	0	0	0	0	0	0	0	0	0	0	0	0	0	0	0
ENSG00000198169	929	80	3199	4139	2287	1714	5498	1085	1964	922	881	2303	1602	2153	1038	2257	1451	2382	1969	921	3313	1755	935	1473	766	1297	1595	1020	3524	1151	1604	3731	3668	2720
ENSG00000198168	1905	2102	1969	1908	2452	1832	2005	1575	2815	1224	2040	1282	1447	668	1381	4497	775	1228	614	782	1510	1780	917	2753	909	1087	1852	904	3176	270	2590	1116	890	2998
ENSG00000198162	5833	3477	5455	4521	2545	4917	10777	4860	7244	3258	5590	1389	3310	4196	3654	4710	4170	4340	1912	3134	1735	4026	5249	5387	2988	3613	4713	2369	3570	323	5239	2806	5623	5194
ENSG00000198160	492	354	744	598	205	1198	1264	615	1428	500	521	300	229	1935	1259	809	693	2333	171	257	421	1374	2072	1722	421	1497	897	1656	562	125	353	557	1083	557
ENSG00000171049	0	4	0	6	0	0	12	8	0	4	4	0	0	0	26	4	0	40	0	4	0	0	12	12	19	9	21	0	12	0	0	0	0	0
ENSG00000175749	18	11	0	0	0	0	0	4	0	3	54	0	0	0	0	3	0	0	0	6	0	0	3	4	0	90	12	4	4	0	4	42	12	11
ENSG00000231655	0	0	0	0	0	0	0	0	0	0	0	0	0	0	0	0	0	0	0	0	0	0	0	0	0	0	0	0	0	0	3	0	0	0
ENSG00000231654	0	0	0	0	0	0	0	0	0	0	0	0	0	0	0	0	0	0	0	0	0	0	0	0	0	0	0	0	0	0	0	0	0	0
ENSG00000231656	0	0	0	0	0	0	0	0	0	0	0	0	0	0	0	0	0	0	0	0	0	0	0	0	0	0	0	0	0	0	0	0	0	0
ENSG00000171045	483	1024	2223	1699	1285	1643	3926	431	1076	699	472	1440	772	724	1027	1806	744	1983	518	419	1024	1856	1688	1435	768	1373	1112	802	1809	669	714	1886	998	1840
ENSG00000171044	8	0	0	175	26	0	8	8	8	5	5	7	0	8	8	17	5	12	5	0	47	9	5	22	11	58	35	41	85	2	17	0	7	9
ENSG00000231653	0	0	0	0	0	0	0	0	0	0	0	0	0	0	0	0	0	0	0	0	0	0	0	0	0	0	0	0	0	0	0	0	0	0
ENSG00000175745	2912	1707	1129	1278	58	203	737	4089	975	35	4183	12945	593	1493	3102	1070	4002	828	1053	2438	955	1244	351	340	2463	3192	2736	925	926	159	2776	2154	3851	4194
ENSG00000179676	0	0	0	0	0	0	6	0	0	0	0	0	0	0	0	0	0	0	0	0	0	0	0	0	0	0	0	0	0	0	3	0	0	0
ENSG00000179674	53	51	0	34	7	12	0	4	315	0	606	4	0	8	0	480	4	106	157	19	8	12	0	38	0	3657	257	0	52	4	1864	0	4	42
ENSG00000262648	4	0	2	5	0	1	2	2	2	0	3	0	2	0	4	3	4	9	0	3	1	5	1	4	0	3	2	0	0	0	1	4	5	1
ENSG00000147316	1485	442	564	1558	588	764	717	664	598	343	1122	393	809	1023	1342	922	682	1975	501	457	305	555	1189	769	414	760	1108	565	1373	178	716	856	885	970
ENSG00000230381	0	0	0	0	0	0	0	0	0	0	0	0	0	0	0	0	0	0	0	0	0	0	0	0	0	0	0	0	0	0	0	0	0	0
ENSG00000230383	245	341	346	680	414	182	763	762	434	344	305	1063	366	1093	319	633	372	410	632	217	622	290	182	132	195	306	586	442	653	44	414	3259	1442	1142
ENSG00000230384	0	0	0	0	0	0	0	0	0	0	0	0	0	0	0	0	0	0	0	0	0	0	0	0	0	0	0	0	0	0	0	0	0	0
ENSG00000230385	0	0	0	0	0	0	0	0	0	0	0	0	0	0	0	0	0	0	0	0	0	0	0	0	0	0	0	0	0	0	0	0	0	0
ENSG00000230386	0	0	0	0	0	0	0	0	0	0	0	0	0	0	0	0	0	0	0	0	0	0	0	0	0	0	0	0	0	0	0	0	0	0
ENSG00000230387	0	0	0	7	3	0	10	0	9	0	0	0	0	0	0	12	0	29	0	8	9	4	0	27	5	0	15	11	11	0	0	7	19	0
ENSG00000248783	14	0	0	0	0	15	0	13	7	0	3	0	10	0	0	0	0	19	0	23	0	15	30	34	0	0	19	8	0	0	16	15	0	0
ENSG00000248781	2	0	0	0	0	1	0	0	0	1	0	0	0	1	0	0	0	0	0	0	0	0	0	4	0	0	1	1	0	0	0	0	0	0
ENSG00000248780	9	4	0	14	26	2	2	2	17	3	32	6	0	8	0	15	6	2	2	11	30	5	2	2	2	19	5	11	8	5	27	72	3	0
ENSG00000248787	0	0	0	2	13	23	0	0	0	11	0	0	0	0	9	0	0	9	6	8	0	18	4	0	0	7	33	24	0	6	8	9	2	0
ENSG00000248785	4	2	3	0	0	0	4	0	1	0	0	0	4	2	2	3	0	0	0	3	0	0	0	1	1	0	0	0	10	0	0	0	0	4
ENSG00000167476	54	31	16	364	66	71	40	88	35	67	43	11	25	47	80	54	16	58	20	24	13	107	37	27	389	2860	1676	99	255	73	106	35	33	125
ENSG00000248789	0	0	0	0	0	0	0	0	0	0	0	0	0	0	0	0	0	0	0	0	0	0	0	0	0	0	0	0	0	0	0	0	0	0
ENSG00000206113	7	29	10	0	4	0	4	0	0	0	4	10	0	0	0	5	12	14	0	0	0	35	85	9	23	26	70	0	3	0	5	0	0	5
ENSG00000111897	13129	5892	6464	12453	7748	17024	26657	17384	18396	5565	15159	4150	15473	14538	23508	20907	15191	26054	4582	4892	4761	13532	17719	25321	13276	6397	11815	11800	14588	340	9229	7087	12350	10204
ENSG00000244158	8	3	0	0	0	0	0	0	0	0	0	0	0	0	0	0	0	0	0	0	0	0	0	0	0	5	0	0	0	0	0	0	0	0
ENSG00000189238	6	26	0	41	0	25	53	14	30	6	7	7	0	0	0	19	0	24	15	0	5	0	0	0	15	59	39	67	78	0	0	7	15	133
ENSG00000276428	0	0	0	0	0	0	0	0	0	0	0	0	0	0	0	0	0	0	0	0	0	0	0	0	0	0	0	0	0	0	0	0	0	0
ENSG00000276427	0	4	0	0	3	0	15	0	8	0	0	26	42	0	0	6	0	48	0	0	2	2	22	0	0	0	0	0	2	0	0	0	0	10
ENSG00000276426	0	0	0	0	0	0	0	0	0	0	0	0	0	0	0	0	0	0	0	0	0	0	0	0	0	0	0	0	0	0	0	0	0	0
ENSG00000276422	0	0	0	0	0	0	0	0	0	0	0	0	0	0	0	0	0	0	0	0	0	0	0	0	0	0	0	0	2	0	0	0	0	0
ENSG00000253879	0	0	0	0	0	0	0	0	0	0	0	0	0	0	0	0	0	0	0	0	0	0	0	0	0	0	0	0	0	0	0	0	0	0
ENSG00000253878	25	72	234	83	72	127	276	71	48	36	31	21	40	80	38	109	38	35	44	42	22	59	29	196	38	50	63	86	93	41	26	12	34	122
ENSG00000253871	0	0	0	0	0	0	0	0	0	0	0	0	0	0	0	0	0	0	0	0	0	0	0	0	0	0	0	0	0	0	0	0	0	0
ENSG00000253870	0	0	0	1	0	0	0	0	0	0	0	0	0	0	0	0	0	0	0	0	0	0	0	0	0	0	0	0	0	0	0	0	0	0
ENSG00000253873	30	20	4	65	165	10	38	124	8	39	9	12	23	139	8	4	16	17	29	4	21	9	29	16	18	42	17	298	97	0	36	99	46	24
ENSG00000219500	0	0	0	0	0	0	0	0	0	0	0	0	0	0	0	0	0	0	0	0	0	0	0	0	0	0	0	0	0	0	0	0	0	0
ENSG00000253875	0	0	0	0	0	0	0	0	0	0	0	0	0	0	0	0	0	0	0	0	0	0	0	0	0	0	0	0	0	0	0	0	0	0
ENSG00000253874	0	0	0	0	0	0	0	0	0	0	0	0	0	0	0	0	0	0	0	0	0	0	0	0	0	0	0	0	0	0	0	0	0	0
ENSG00000253877	115	4	8	0	0	188	0	83	34	0	86	0	284	0	12	81	0	173	0	162	0	12	89	505	0	0	23	109	0	0	0	149	0	0
ENSG00000265470	0	0	0	0	0	0	0	0	0	0	0	0	0	0	0	0	0	0	0	0	7	0	0	0	0	0	0	0	0	0	0	0	0	1
ENSG00000240068	0	0	0	0	0	0	0	0	0	0	0	0	0	0	0	0	0	0	0	0	1	0	0	0	0	0	0	0	0	0	0	0	0	0
ENSG00000268500	0	0	0	1	1	0	0	0	1	0	1	0	0	0	0	0	0	0	0	1	0	0	0	0	8	8	1	0	1	9	2	0	0	0
ENSG00000240063	3	0	0	0	0	5	5	0	0	0	0	0	0	5	0	0	4	0	0	0	5	0	18	0	0	3	22	0	0	0	0	0	0	0
ENSG00000084754	20759	14420	28028	17229	23585	27918	47593	20363	27868	12885	21455	11858	19573	21974	36951	31839	45998	46670	10685	17473	9306	25063	27848	49357	31425	12020	32207	24605	27771	2283	10317	18102	15576	15682
ENSG00000240065	2363	3660	4103	11066	2669	5368	1219	1558	5374	7743	7330	148	1434	870	3491	2072	1462	6472	2541	814	341	4952	2757	3358	7215	10290	22684	3474	10137	1319	1740	244	283	2122
ENSG00000256927	0	0	0	0	0	0	0	0	0	0	0	0	0	0	0	0	0	0	0	0	0	0	0	0	0	0	0	0	0	0	0	0	0	0
ENSG00000095637	5676	5759	3262	1817	2309	5722	7662	9424	3557	1691	2036	2090	1743	2607	7043	7681	6796	5016	968	2302	2658	2044	4510	2963	3019	120	5425	6431	4295	177	3741	418	1017	1161
ENSG00000265699	0	0	0	0	0	0	0	0	0	0	0	0	0	0	0	0	0	0	0	0	0	0	0	0	0	0	0	0	0	0	0	0	0	0
ENSG00000249780	1	0	0	0	1	0	0	0	0	1	0	0	0	0	0	0	0	0	0	2	0	2	0	0	0	0	0	1	0	2	0	0	0	0
ENSG00000265474	0	13	18	7	0	12	5	13	12	18	4	2	5	6	0	8	0	6	4	0	10	0	7	0	9	6	0	5	3	0	29	6	12	2
ENSG00000249782	0	0	0	0	0	0	0	0	0	0	0	0	0	0	0	0	0	0	0	0	0	0	0	0	0	0	0	0	0	0	0	0	0	0
ENSG00000249784	0	3	0	0	0	0	0	6	0	0	0	0	2	4	2	3	0	2	0	0	5	2	0	2	0	0	0	2	1	0	6	1	4	13
ENSG00000249785	0	0	0	0	0	0	0	0	0	0	0	0	0	0	0	0	0	0	0	0	0	0	0	0	0	0	0	0	0	0	0	0	0	0
ENSG00000034713	3249	3914	2989	7730	6529	5966	3750	3027	3828	1814	6181	1807	7295	3218	6150	4954	5233	10942	3410	2393	1978	3708	5173	4379	3974	7842	8569	3544	6893	309	4183	2562	4089	10307
ENSG00000249787	0	0	0	0	0	0	0	0	0	0	0	0	0	0	0	0	0	0	0	0	0	0	0	0	0	0	0	0	0	0	0	0	0	0
ENSG00000176219	0	0	0	0	0	0	0	0	0	0	0	0	0	13	0	0	0	0	0	5	0	0	0	4	0	0	0	0	0	0	0	5	0	0
ENSG00000230528	0	0	0	7	0	0	0	0	0	0	0	0	0	0	0	0	0	0	0	0	0	0	0	0	0	0	0	0	0	8	0	0	0	0
ENSG00000230529	0	0	0	0	0	0	0	0	0	0	0	0	0	0	0	0	0	0	0	0	0	0	0	0	0	0	0	0	0	0	0	0	0	0
ENSG00000230524	36	7	4	7	4	25	41	59	0	0	0	13	38	23	4	32	1	87	0	0	12	5	0	30	0	17	8	27	8	0	0	27	52	71
ENSG00000230525	0	0	0	0	0	0	0	0	0	0	0	0	0	0	0	0	0	0	0	0	0	0	0	0	0	4	0	0	0	0	0	0	0	0
ENSG00000091513	823369	296081	283848	94828	615484	950566	375715	664909	528667	968703	199705	312431	315848	620677	736013	1248337	947543	517626	221069	366259	322463	858265	1529033	989216	527198	654	1087177	430891	239849	1767	445830	429095	258971	417970
ENSG00000230520	0	0	0	0	0	0	0	0	0	0	0	0	0	0	0	0	0	0	0	0	0	0	0	0	0	0	0	0	0	0	0	0	0	0
ENSG00000230521	90	103	116	69	192	361	54	27	111	224	83	15	56	278	146	86	39	89	20	23	52	64	118	28	14	80	51	290	128	25	89	90	114	290
ENSG00000230522	0	0	0	0	32	0	67	0	0	0	0	0	0	4	0	0	0	0	0	0	0	0	0	0	0	0	577	0	0	0	0	0	0	0
ENSG00000230523	0	0	0	0	0	8	0	0	0	0	0	0	0	0	8	0	0	0	0	0	0	7	0	0	0	0	3	3	0	0	0	0	0	0
ENSG00000146047	2	0	0	0	0	1	1	0	0	2	0	0	0	3	0	0	0	0	0	0	0	0	0	0	1	0	0	2	1	0	0	0	0	0
ENSG00000278907	0	0	0	0	0	0	0	0	0	0	0	0	0	0	0	0	0	0	0	0	0	0	0	0	0	0	6	0	0	0	0	0	0	0
ENSG00000278905	0	0	0	0	0	0	0	0	0	0	0	0	0	0	0	0	0	0	0	0	0	0	0	0	0	0	0	0	0	0	0	0	0	0
ENSG00000278902	0	0	0	7	0	0	0	0	0	0	0	0	0	0	0	0	0	0	0	0	0	0	0	0	0	0	0	0	3	0	0	0	0	0
ENSG00000278903	63	73	53	111	10	6	32	81	64	18	39	15	67	138	74	88	51	130	0	103	122	9	68	55	45	92	95	10	30	0	19	38	100	142
ENSG00000278900	13	2	12	3	13	8	0	4	7	1	8	0	7	0	3	9	0	6	0	0	4	3	2	10	0	0	4	8	13	0	7	7	0	11
ENSG00000274150	0	0	0	0	0	0	0	0	0	0	0	0	0	0	0	0	0	0	0	0	0	0	0	0	0	0	0	0	0	0	0	0	0	0
ENSG00000278908	0	0	0	0	0	0	0	0	0	0	0	0	0	0	0	0	0	0	0	0	4	0	0	0	0	0	0	0	0	0	0	0	4	0
ENSG00000278909	0	0	0	4	22	0	0	0	0	0	0	0	0	0	16	0	19	12	0	0	0	0	3	0	21	4	4	8	0	1	0	25	0	0
ENSG00000148225	313	83	528	262	300	714	167	106	497	138	133	83	209	168	388	587	359	742	206	238	154	366	572	222	214	579	266	134	244	111	372	115	209	160
ENSG00000133136	7	4	6	11	3	5	4	3	16	4	5	11	8	9	3	2	1	4	9	3	3	4	0	11	7	3	3	4	4	5	4	1	12	6
ENSG00000133135	5342	4362	5934	2598	5239	10138	18268	7372	11180	13218	8869	1213	11472	7911	17346	32885	17048	9903	13356	7713	4158	4318	8494	9128	9922	4744	5798	6950	7506	1397	9812	6687	3347	14996
ENSG00000133134	851	446	713	2000	1370	909	2494	3180	577	6	31	401	278	1899	0	936	0	2134	8	1725	2613	21	503	1247	18	69	1012	1714	650	0	557	2662	568	1427
ENSG00000272426	18	5	0	2	4	7	0	5	14	5	4	8	23	12	0	0	0	12	0	0	0	0	4	3	16	0	16	7	0	0	27	13	10	7
ENSG00000138303	1746	604	1040	1271	890	636	1389	1476	1098	682	764	363	895	1329	932	876	886	1242	382	676	835	522	697	1521	797	490	1452	1261	1176	88	437	1765	1857	795
ENSG00000222311	0	0	0	0	0	0	0	0	0	0	0	0	0	0	0	0	0	0	0	0	0	0	0	0	0	0	0	0	0	0	0	0	0	0
ENSG00000222312	0	0	0	0	0	0	0	0	0	0	0	0	0	0	0	0	0	0	0	0	0	0	0	0	0	0	0	0	0	0	0	0	0	0
ENSG00000222313	0	0	0	0	0	0	0	0	0	0	0	0	0	0	0	0	0	0	0	0	0	0	0	0	0	0	0	0	0	0	0	0	0	0
ENSG00000222314	0	0	1	0	0	0	0	0	0	0	0	0	0	0	0	0	0	0	0	0	0	0	0	0	0	0	0	0	0	0	0	0	0	0
ENSG00000138308	5564	3239	3906	2456	4866	3215	10006	5697	1248	1568	1016	3127	4802	8316	5917	3716	2992	3686	2191	3835	3562	1799	2064	4394	2326	285	1876	4541	4967	32	1368	2531	2896	1371
ENSG00000222316	0	0	0	0	0	0	0	0	0	0	0	0	0	1	0	0	0	0	0	0	0	0	0	0	0	0	0	0	0	0	1	0	0	0
ENSG00000133138	936	654	368	1117	690	941	1170	1522	1952	2177	1492	167	575	1485	2047	1351	872	1236	1478	808	644	1226	1624	1025	785	832	1235	554	857	276	1469	421	806	724
ENSG00000144579	9143	8439	8751	5141	11554	13056	4673	8343	14332	11565	10909	7545	8294	5759	6813	3364	13763	5731	8861	10050	12005	11684	14558	3299	3113	11664	5676	3243	7276	939	8679	1568	10824	27445
ENSG00000067840	12	101	59	853	201	8	101	88	106	38	55	16	122	97	40	93	96	65	102	35	227	446	161	120	91	395	246	222	229	66	71	33	225	12
ENSG00000146592	239	79	217	259	529	124	645	616	277	100	116	193	84	191	110	786	252	191	146	122	44	31	65	253	284	316	267	762	267	180	1722	216	537	1542
ENSG00000248259	0	0	0	0	0	0	0	0	0	0	0	0	0	0	0	0	0	0	0	0	0	0	0	0	0	0	0	0	0	0	0	0	0	0
ENSG00000227012	0	0	0	0	0	0	0	0	0	0	0	0	0	0	0	0	0	14	0	0	0	0	0	12	0	0	0	0	0	0	10	12	0	0
ENSG00000248254	4	5	3	0	0	0	0	0	5	0	12	0	0	0	0	5	0	5	0	0	0	4	0	0	0	4	0	2	0	0	7	0	0	0
ENSG00000248257	0	0	0	0	0	0	0	0	0	0	0	0	0	0	0	0	0	0	0	0	0	0	0	0	0	0	0	0	0	0	0	0	0	0
ENSG00000248256	0	4	2	4	3	0	0	4	4	1	4	0	0	0	3	2	0	2	8	3	3	4	0	0	9	7	5	5	3	0	15	9	8	5
ENSG00000089177	579	942	1124	1400	640	2304	1054	1064	2087	1173	1128	378	601	1626	1187	1518	1106	2689	586	689	819	1604	1575	1373	987	1606	1739	1731	1562	397	1505	1142	1511	1062
ENSG00000172828	3151	1737	2440	818	2526	6528	1059	1091	1019	3638	610	714	492	2120	7941	536	20396	320	2126	3443	1679	2922	7963	3097	5992	41	1937	4431	1500	1218	2964	350	719	992
ENSG00000249128	0	1	0	0	0	0	0	0	0	0	0	0	0	0	0	0	0	0	0	0	0	0	0	0	0	0	0	0	0	0	0	0	0	0
ENSG00000254692	0	0	0	0	1169	0	0	0	0	0	0	0	0	0	0	0	0	0	0	0	0	0	0	0	0	0	0	0	0	0	0	0	0	0
ENSG00000141068	311	152	53	527	181	259	345	623	189	44	69	149	71	413	291	433	340	252	46	196	397	177	109	322	177	220	334	198	214	27	231	242	1367	186
ENSG00000137309	1057	1497	4358	5728	4151	4783	11167	3613	2955	871	2525	2425	1755	4571	1439	7898	2372	10885	945	813	1336	2142	833	6344	1276	1099	3869	2002	4842	237	1482	6499	10724	5372
ENSG00000144681	109	0	4	97	0	641	34	37	60	0	0	16	12	8	0	619	0	1233	0	5	0	12	0	12	0	949	45	33	39	5	0	0	32	94
ENSG00000254693	0	0	0	0	0	0	0	0	0	0	0	0	0	0	0	0	0	0	0	0	0	0	0	0	0	0	0	0	0	0	0	0	0	0
ENSG00000172824	32	46	27	163	1243	3439	88	22	77	198	158	69	46	37	1270	716	1019	231	314	28	19	605	2092	421	397	63	206	331	1686	8	80	4	4	20
ENSG00000066468	3003	4384	2682	26531	245	0	6117	7888	5136	702	3080	1521	314	3829	20	2488	687	177	3544	2805	11575	826	1504	1902	262	70	3352	2973	11104	2022	8529	6300	2206	188
ENSG00000268995	2	1	0	3	0	0	1	2	1	0	0	2	0	5	2	0	1	4	0	0	2	1	2	1	0	1	3	1	2	0	2	5	0	2
ENSG00000241333	0	0	0	0	0	0	1	0	0	0	0	0	0	0	0	0	0	0	0	0	0	0	6	0	0	0	0	0	0	0	0	0	0	0
ENSG00000268997	0	0	0	0	0	0	0	0	0	0	0	0	0	0	0	0	0	0	0	0	0	0	0	0	0	0	0	0	0	0	0	0	0	0
ENSG00000268991	3	0	0	0	0	0	0	0	0	0	0	0	0	0	0	0	0	0	0	0	0	0	0	0	0	0	0	0	0	0	0	0	0	0
ENSG00000268992	0	0	0	0	0	0	0	4	0	0	0	0	0	0	0	0	0	4	0	0	4	0	0	0	0	0	0	0	0	0	0	0	0	0
ENSG00000268993	1	0	0	0	0	0	0	0	0	0	0	0	0	0	0	1	0	2	0	0	0	0	0	0	0	0	1	0	0	0	0	2	0	0
ENSG00000205174	0	0	0	0	0	0	0	0	0	0	0	0	0	0	0	0	0	0	0	0	0	0	0	0	0	0	0	0	0	0	0	0	0	0
ENSG00000173193	6263	6280	5647	12263	4399	22637	6428	5582	8079	5885	6159	3390	6215	9259	14283	11041	8472	17386	3513	3104	5250	5558	5965	6463	11370	26127	20096	6510	12891	1948	2520	3091	3425	8165
ENSG00000266923	0	0	0	0	0	0	0	0	0	0	0	0	0	0	0	0	0	0	0	0	0	0	0	0	0	0	0	0	0	0	0	0	0	0
ENSG00000067596	1943	3325	2195	4380	1882	5675	3311	2868	6136	1473	3204	1890	2496	2410	3849	3249	2988	6302	1447	1534	1416	3117	3552	3664	2933	3045	3020	3489	3439	449	2144	2667	2412	2321
ENSG00000266922	0	0	0	1	0	0	2	0	0	5	0	0	0	8	4	0	0	0	1	0	0	0	2	0	0	4	0	2	0	0	0	0	2	0
ENSG00000116604	3808	1875	6790	9988	3721	5608	5734	4495	5676	2539	6353	2247	2555	4240	4263	4415	4047	6541	1517	3730	3142	4243	2794	4184	2026	5505	5563	4028	6550	364	1486	1561	5711	3808
ENSG00000070808	0	0	79	9	12	4	190	0	5	20	0	0	4	14	14	0	119	115	0	0	45	259	0	21	0	7	0	8	11	0	0	0	16	86
ENSG00000253035	0	0	0	0	0	0	0	0	0	0	0	0	0	0	0	0	0	0	0	0	0	0	0	0	0	0	0	0	0	0	0	0	0	0
ENSG00000252509	0	0	0	0	0	0	0	0	0	0	0	0	0	0	0	0	0	0	0	0	0	0	0	0	0	0	0	0	0	0	0	0	0	2
ENSG00000223047	0	0	0	0	0	0	0	0	0	0	0	0	0	0	0	0	0	0	0	0	0	0	0	0	0	0	0	0	0	0	0	0	0	0
ENSG00000223046	0	0	0	0	0	0	0	0	0	0	0	0	0	0	0	0	0	0	0	0	0	0	0	0	0	0	0	0	0	0	0	0	0	0
ENSG00000269154	0	0	0	0	0	0	0	0	0	0	0	0	0	0	0	0	0	0	0	0	0	0	0	0	0	0	0	0	0	0	0	0	0	0
ENSG00000223042	0	0	0	0	0	0	0	0	0	0	0	0	0	0	0	0	0	0	0	0	0	0	0	0	0	0	0	0	0	0	0	0	0	0
ENSG00000279749	0	0	0	0	0	0	0	0	0	0	0	0	0	0	0	0	0	0	0	0	0	0	0	0	0	0	0	0	0	0	0	0	0	0
ENSG00000279748	0	6	12	7	4	0	4	16	13	18	20	7	0	40	0	7	5	9	0	9	4	14	9	0	9	4	44	0	20	8	4	4	4	0
ENSG00000274115	0	0	0	0	0	0	0	0	0	0	0	0	0	0	0	0	0	0	0	0	0	0	0	0	0	3	0	0	0	0	0	0	0	0
ENSG00000274114	100	33	126	67	126	60	65	56	16	49	27	0	7	224	32	33	34	48	56	50	51	122	82	41	99	4	40	50	71	11	12	52	38	5
ENSG00000279745	0	0	0	0	0	0	0	0	0	0	0	1	0	0	0	0	0	0	0	0	0	0	0	0	0	0	0	0	0	0	0	0	0	0
ENSG00000279744	9	9	9	4	7	4	2	44	16	4	16	4	0	13	13	8	0	3	4	5	9	36	5	4	14	7	8	5	4	4	28	0	5	3
ENSG00000274111	19	13	4	6	5	1	6	7	11	2	23	8	7	12	1	3	2	6	6	2	6	7	1	2	3	4	11	3	3	2	23	14	1	22
ENSG00000279742	8	18	4	5	13	6	18	19	15	5	2	3	3	51	0	16	8	17	4	4	8	5	3	0	0	9	11	4	10	7	33	19	27	19
ENSG00000279741	0	0	0	4	0	0	0	0	0	0	0	0	0	0	0	0	0	0	0	0	0	3	0	15	0	0	2	7	0	0	0	4	0	0
ENSG00000080189	3628	3964	2744	6335	5902	5177	4038	3818	4693	3271	4395	3940	2920	4087	5628	6555	4750	7180	2557	2583	5754	3408	3461	4246	3389	5634	5196	5086	3977	227	4219	14426	4515	6965
ENSG00000252505	0	0	0	0	0	0	0	0	0	0	0	0	0	0	0	0	0	0	0	0	0	0	0	0	0	0	0	0	0	0	0	0	0	0
ENSG00000147885	0	0	0	0	0	0	0	0	0	0	0	0	0	0	0	0	0	0	0	0	0	0	0	0	0	0	0	0	0	0	0	0	0	0
ENSG00000264999	0	0	0	0	0	1	0	0	0	0	0	0	0	0	0	0	0	0	0	0	0	0	0	0	0	0	0	0	0	0	0	0	0	0
ENSG00000147889	2939	17	344	1095	356	2191	221	4737	7538	51	3114	906	4990	403	1326	96	651	1972	662	1821	138	511	498	519	1016	19721	2405	1051	470	708	6864	29	2544	3478
ENSG00000101935	2037	846	664	1281	504	1038	642	1245	1909	1324	1663	580	1163	1098	1226	1518	780	1748	1288	507	426	602	704	1097	402	1317	1107	872	749	382	2047	1957	1067	1464
ENSG00000101938	1383	32	0	47	4	0	4	20	309	40	0	0	65	20	0	156	1089	210	0	0	190	34	13	647	4	60	219	79	81	0	0	97	0	227
ENSG00000252501	0	0	0	0	0	0	0	0	0	0	0	0	0	0	0	0	0	0	0	0	0	0	0	0	0	0	0	0	0	0	0	0	0	0
ENSG00000130656	0	0	0	0	0	0	0	0	0	0	0	0	0	0	0	0	0	0	0	0	0	0	0	0	0	0	5	0	0	0	0	0	0	5
ENSG00000130653	514	435	366	504	82	834	122	97	483	642	526	82	429	149	510	189	1061	448	410	53	137	566	1008	405	1035	1687	2059	158	711	759	532	66	176	187
ENSG00000223591	0	0	0	0	18	0	3	1	0	0	0	3	263	0	0	70	0	3	0	0	2	0	0	33	0	1	17	0	30	0	0	1	0	0
ENSG00000241291	0	0	0	0	0	0	0	0	0	0	0	0	0	0	0	0	0	0	0	0	0	0	0	0	0	0	0	0	0	0	0	0	0	0
ENSG00000259175	0	0	0	0	0	0	0	0	0	0	0	0	0	0	0	0	0	0	0	0	0	0	0	0	0	0	0	0	0	0	0	0	0	0
ENSG00000113389	137	131	83	342	16	411	107	43	677	273	168	0	230	63	142	47	504	103	194	305	92	149	353	199	134	369	32	186	107	5	68	8	246	26
ENSG00000223595	0	0	0	0	0	0	0	0	0	0	0	0	0	0	0	0	0	0	0	0	0	0	0	0	0	0	0	0	0	0	0	0	0	0
ENSG00000223597	0	0	0	0	0	0	0	0	0	0	0	0	0	0	0	0	0	0	0	0	0	0	0	0	0	0	0	0	0	0	0	0	0	0
ENSG00000180846	0	0	0	0	0	0	0	0	0	4	0	0	0	0	0	0	0	0	0	0	0	0	0	0	0	3	0	0	0	0	0	0	0	6
ENSG00000223599	10	13	17	25	0	11	2	11	5	12	23	25	13	6	5	32	0	11	0	0	8	7	5	9	8	12	8	18	5	8	19	12	5	5
ENSG00000223598	0	0	0	0	0	0	0	0	4	0	0	0	0	0	0	0	0	0	0	0	3	0	0	0	0	0	0	0	0	0	0	0	0	3
ENSG00000067334	2563	1673	1776	2431	2901	2928	1826	2176	3701	1768	3257	2009	1311	2518	1454	4425	2972	6184	2033	1553	1290	2343	1356	1490	1533	3131	2444	3045	3068	1536	2457	6361	3339	5276
ENSG00000113387	15960	13301	6824	16765	12705	7468	16783	17690	35682	16305	18154	8351	7116	9987	7098	16826	12122	13367	10033	6299	6835	9358	7213	17365	7928	11256	11060	10798	16397	3065	8813	11028	11714	6933
ENSG00000113384	11981	18270	14101	18771	16809	13617	11395	14482	21463	6146	17040	6431	9002	11304	7130	14229	18199	18763	10206	6694	8709	8059	8126	6181	9399	7877	13678	10419	23189	938	8806	9014	11545	5530
ENSG00000207158	0	0	0	0	0	0	0	0	0	0	0	0	0	0	0	0	0	0	0	0	0	0	0	0	0	0	0	0	0	0	0	0	0	0
ENSG00000099985	16	27	45	229	22	8	41	85	634	20	34	14	78	35	23	136	24	68	28	28	42	19	0	62	8	203	109	12	31	36	214	16	48	36
ENSG00000099984	0	0	16	16	17	17	16	0	227	313	0	0	6	0	36	0	127	24	10	257	0	792	161	16	522	35	0	92	17	37	54	276	19	0
ENSG00000235545	6	0	11	0	0	18	79	26	10	4	0	0	8	66	0	18	25	12	0	5	10	11	10	31	29	0	3	81	0	0	0	5	4	31
ENSG00000235544	0	0	0	0	0	0	0	0	0	0	0	0	0	0	0	0	0	0	0	0	0	0	0	0	0	0	0	0	0	0	0	0	0	0
ENSG00000235547	0	0	0	0	0	0	0	0	0	0	0	0	0	0	0	0	0	0	0	0	0	0	0	0	0	0	0	0	0	0	0	0	0	0
ENSG00000235546	16	0	0	4	1	0	4	13	7	0	8	0	7	8	15	0	0	7	4	10	8	0	8	0	4	4	0	4	7	0	0	305	0	24
ENSG00000076258	674	1259	1008	2443	1454	5074	3209	407	1344	2715	1158	233	791	1587	4750	858	5212	1051	1509	1292	938	4730	6379	2421	3497	1397	3211	9166	1811	339	1184	108	239	551
ENSG00000212511	0	0	0	0	0	0	0	0	0	4	0	0	0	0	0	0	0	0	0	0	0	0	0	0	0	0	0	0	0	0	0	0	0	0
ENSG00000235549	0	0	0	0	0	0	0	0	0	0	0	0	0	0	0	0	0	0	0	0	0	0	0	0	0	0	0	0	0	0	0	0	0	0
ENSG00000235548	0	0	0	0	0	0	0	0	0	0	0	4	0	4	0	0	0	0	0	0	0	0	0	0	0	0	0	0	0	0	4	0	0	0
ENSG00000223558	0	0	0	0	0	0	6	0	0	0	4	21	0	8	0	0	0	2	0	6	0	8	10	4	0	6	13	0	0	0	0	25	0	0
ENSG00000234634	0	0	0	0	0	0	0	0	0	0	0	0	0	0	0	0	0	0	0	0	0	0	0	0	0	0	0	0	0	0	0	0	0	0
ENSG00000234636	80	12	10	58	21	28	84	66	25	60	11	9	44	26	108	45	49	55	75	20	68	23	38	41	54	34	58	32	35	16	28	27	34	80
ENSG00000234637	0	0	0	0	0	0	0	0	0	0	0	0	0	0	0	0	0	0	0	0	0	0	0	0	0	0	0	0	0	0	0	0	0	0
ENSG00000234630	0	13	0	8	12	16	0	6	11	0	4	8	0	13	0	22	9	8	0	0	0	4	0	0	0	4	3	7	3	3	4	7	12	14
ENSG00000234632	0	0	0	0	0	0	0	0	0	0	0	0	0	0	0	0	0	0	0	0	0	0	0	0	0	0	0	0	0	0	0	0	0	0
ENSG00000255951	0	0	0	0	0	0	0	0	0	0	0	0	0	0	0	0	0	0	0	0	0	0	0	0	0	0	0	0	0	0	0	0	0	0
ENSG00000180592	564	114	245	170	1153	797	552	122	535	365	479	511	991	609	831	217	800	818	376	398	363	257	1439	840	276	215	1250	656	1035	136	298	383	45	680
ENSG00000228948	0	0	0	0	0	0	0	0	0	0	0	0	2	0	0	0	0	0	0	0	0	0	0	0	0	4	0	0	0	0	0	0	0	0
ENSG00000061656	421	336	255	469	649	447	457	464	913	345	2209	432	340	51	368	3797	793	295	368	571	270	202	477	1220	761	317	895	188	418	145	1335	706	589	1036
ENSG00000180596	379	653	1294	504	536	838	64	385	685	1737	754	62	430	726	26	255	2284	645	88	622	77	339	315	75	108	64	646	923	123	18	301	61	283	1965
ENSG00000073578	12234	13838	42725	13340	18754	21804	19780	12594	11917	10108	13523	4925	7413	11627	15656	14733	36849	30876	14772	10316	5823	18554	18919	40358	14905	5208	17088	12379	19686	530	5450	8084	8156	5630
ENSG00000223554	0	0	0	0	0	0	0	0	0	0	0	0	0	0	0	0	0	0	0	0	0	0	0	4	0	0	0	0	0	0	0	0	0	0
ENSG00000228945	0	0	0	0	0	0	0	0	0	0	0	0	0	0	0	0	0	0	0	0	0	0	0	0	0	0	0	0	0	0	0	0	0	0
ENSG00000169203	203	653	330	668	467	364	411	156	942	356	479	2011	449	339	103	353	336	486	555	58	692	467	196	408	422	2334	774	748	594	8226	580	1430	324	639
ENSG00000228944	0	0	0	0	0	0	0	0	0	0	0	0	0	0	0	0	0	0	0	0	0	0	0	0	0	0	0	0	0	0	0	0	0	0
ENSG00000089009	25415	30572	34365	63876	39636	19762	76714	58437	29304	26483	28314	91035	31122	90340	31915	49804	40760	45490	50700	19952	58277	19866	17802	13457	20887	33505	43726	43411	44467	5346	38364	295189	126293	91914
ENSG00000261348	0	0	0	0	0	0	0	0	0	0	0	0	0	0	0	0	0	0	0	0	0	0	0	0	0	0	0	0	0	0	0	0	0	0
ENSG00000261349	8	3	14	57	12	7	11	10	8	5	16	4	6	16	18	13	8	16	2	0	1	29	22	14	15	22	37	18	15	2	24	2	19	10
ENSG00000273464	2	8	0	18	4	0	6	0	9	8	13	6	3	4	0	8	5	0	5	0	11	0	0	0	4	12	24	8	19	53	21	0	20	4
ENSG00000261347	4	0	0	0	7	0	0	0	0	0	0	0	4	0	0	0	0	0	0	0	0	0	0	0	0	0	0	0	0	0	0	0	0	0
ENSG00000169208	0	0	0	4	0	0	0	0	0	0	0	0	0	0	0	0	0	0	0	0	0	0	0	0	0	0	0	0	0	0	0	0	0	0
ENSG00000089006	5075	6349	4048	9126	8735	5980	9481	12321	8596	4023	4560	12268	4571	13368	7399	10319	5849	9484	4526	3294	8125	4484	5019	6029	4591	8398	9015	7066	4961	2916	8495	27669	13228	13787
ENSG00000261342	8	9	4	111	8	9	9	41	98	4	26	40	2	17	12	38	13	52	12	4	22	0	12	12	0	70	25	4	16	34	28	20	33	219
ENSG00000273461	0	0	0	0	0	0	0	0	0	0	0	0	0	0	0	0	0	0	0	0	0	0	0	0	0	0	0	0	0	0	0	0	0	0
ENSG00000261340	0	0	0	5	0	0	0	0	0	0	0	0	0	0	0	0	0	0	0	0	0	0	0	0	0	0	0	0	0	0	0	0	9	0
ENSG00000261341	0	0	0	3	0	0	0	0	0	0	0	0	0	0	3	0	0	0	0	0	0	0	0	0	5	0	0	0	4	0	2	0	6	0
ENSG00000264190	3	16	1	6	8	1	1	1	3	12	19	2	5	4	3	1	4	1	8	1	3	2	1	4	3	5	4	6	9	1	8	10	10	6
ENSG00000279336	0	0	0	0	0	0	0	0	0	0	0	0	0	0	0	1	0	0	0	0	0	0	0	0	0	0	0	0	0	0	0	0	0	0
ENSG00000264192	0	0	0	0	0	0	0	0	0	0	0	0	0	0	0	0	0	0	0	0	0	0	0	0	0	0	0	0	0	0	0	0	0	0
ENSG00000269118	0	0	0	0	0	0	8	0	0	0	0	0	0	0	0	0	0	0	0	0	0	0	0	0	0	0	0	0	0	0	0	4	0	0
ENSG00000256690	28	19	0	36	29	15	14	35	8	6	36	33	11	15	0	28	19	15	24	0	13	19	0	4	21	20	24	26	22	10	29	98	9	28
ENSG00000264196	0	0	0	0	0	0	0	0	0	0	0	0	0	0	0	0	0	0	0	0	0	0	0	0	0	0	0	0	0	0	0	0	0	0
ENSG00000255959	2	0	2	2	0	5	5	16	0	3	0	4	0	0	22	0	8	3	0	0	0	0	5	0	0	0	0	3	2	0	0	9	2	0
ENSG00000269113	1494	368	257	164	70	764	129	1380	2542	1506	22	269	54	24	177	225	1245	277	353	68	404	684	1242	40	611	1840	1195	1145	584	137	152	1391	305	2579
ENSG00000269110	0	0	0	0	0	0	5	0	2	0	0	0	8	0	0	0	0	4	0	0	0	0	4	0	0	0	0	0	0	0	0	0	0	0
ENSG00000117266	1190	2386	1835	390	1580	1484	3011	1940	5488	961	354	530	1100	742	85	4930	524	323	33	2261	318	365	4175	4573	799	2495	2822	338	1397	60	83	1462	1861	1807
ENSG00000117262	2242	3939	3950	3125	3302	2808	3675	2764	3733	2009	2659	4543	2044	3262	2445	3488	2873	2968	2147	2029	2144	1573	1976	1848	2012	2763	1784	2979	2774	1647	3030	2671	2636	2520
ENSG00000107831	0	0	0	0	0	0	0	0	0	0	0	8	0	0	0	0	23	0	0	0	0	0	0	0	0	0	0	4	4	0	0	0	650	0
ENSG00000107833	657	531	307	1056	1061	524	2129	2329	1116	160	68	2145	1896	2693	1100	2080	979	1562	167	756	1075	405	247	434	750	779	655	1689	751	48	524	4524	2683	1446
ENSG00000224060	0	0	0	0	0	0	0	0	0	0	0	0	0	0	11	0	0	3	5	0	3	0	0	0	0	0	3	0	0	0	5	0	0	0
ENSG00000224061	0	0	0	0	0	7	3	0	0	0	0	0	0	0	0	0	0	0	0	4	0	0	0	0	0	0	0	0	3	0	0	0	0	0
ENSG00000156509	319	170	344	205	112	258	349	361	377	165	109	162	570	427	84	280	64	482	244	216	83	141	76	151	30	272	167	301	183	543	1201	751	443	621
ENSG00000224063	154	28	108	40	47	34	223	50	56	73	87	0	111	4	83	94	82	52	56	61	5	120	160	97	51	481	111	71	55	44	35	14	37	120
ENSG00000224064	0	0	0	0	13	0	0	0	0	0	4	0	0	0	0	0	0	0	0	0	0	0	0	0	0	0	0	0	0	0	0	0	0	0
ENSG00000224065	0	0	0	0	0	0	0	0	0	0	0	0	0	0	0	0	0	0	0	0	0	0	0	0	0	2	0	0	0	0	0	0	0	0
ENSG00000224066	6	0	3	17	9	12	20	0	27	3	0	6	8	8	0	5	17	8	4	0	0	17	0	3	0	25	14	4	3	0	17	0	23	7
ENSG00000224067	2	8	0	19	0	0	0	0	0	6	4	0	0	0	0	0	7	7	36	4	0	9	11	0	0	28	18	11	15	0	14	8	3	2
ENSG00000224069	0	0	0	0	0	0	0	0	0	0	0	0	0	0	0	0	4	0	0	0	0	0	0	0	0	0	0	0	0	0	0	0	0	0
ENSG00000156500	172	76	87	199	100	134	120	89	117	138	118	30	108	103	145	123	180	192	175	52	42	154	148	106	83	329	174	256	138	31	110	53	67	230
ENSG00000264446	0	0	0	0	0	0	0	0	0	0	0	0	0	0	0	0	0	0	0	0	0	0	0	0	0	0	0	0	0	0	0	0	0	0
ENSG00000235196	0	0	0	0	0	0	0	0	0	0	0	0	0	0	0	0	0	0	4	0	0	0	0	0	0	0	0	0	0	0	0	0	0	0
ENSG00000156504	1599	1462	798	4472	1310	1380	1316	1447	2960	3178	3481	702	2134	1496	2236	2577	1224	1944	4036	1114	1417	1811	1759	1428	1026	5108	2591	1946	3014	1101	3493	3120	1932	4345
ENSG00000207157	0	0	0	0	0	0	0	0	0	0	0	0	0	0	0	0	0	0	0	0	0	0	0	0	0	0	0	0	0	0	0	0	0	0
ENSG00000254346	0	0	0	0	0	0	0	0	0	0	0	0	0	0	0	0	0	0	0	0	0	0	0	0	0	0	0	0	0	0	0	0	0	0
ENSG00000267182	0	0	0	0	0	0	0	0	0	0	0	0	0	0	0	0	0	0	0	0	0	0	0	0	0	0	0	0	0	0	0	0	0	0
ENSG00000267180	0	0	0	0	0	0	0	0	0	0	0	0	0	0	0	0	0	0	0	0	0	0	0	0	0	0	0	0	0	0	0	0	0	0
ENSG00000267187	0	0	0	0	0	0	0	0	0	0	0	0	0	0	0	0	0	0	0	0	0	0	0	0	0	0	0	0	0	0	0	0	0	0
ENSG00000267184	16	7	12	5	16	7	17	23	13	19	5	24	29	29	11	20	18	17	20	5	9	20	0	11	12	15	10	3	9	7	9	30	18	25
ENSG00000267185	18	97	30	44	58	45	63	33	29	32	36	22	34	26	64	41	51	49	77	31	46	31	77	37	67	22	55	22	67	23	29	24	5	33
ENSG00000103642	2944	1408	3997	3096	4734	5638	4510	2420	3280	2686	1864	1379	2333	2691	4138	3115	3126	4639	1322	1379	2006	3292	5837	3672	3228	1921	4267	5085	3896	246	1920	1524	1442	2101
ENSG00000267188	0	0	0	0	0	0	0	0	0	0	0	0	0	2	0	0	0	0	0	0	0	0	0	0	0	0	0	4	0	11	0	1	0	0
ENSG00000267189	0	0	0	0	0	0	0	0	0	0	0	0	0	0	0	0	0	0	0	0	0	0	0	0	0	0	0	0	0	0	0	0	0	0
ENSG00000103647	34	98	252	169	17	36	91	65	48	19	24	24	64	71	12	191	130	85	88	27	60	58	37	608	12	165	224	66	94	11	30	32	97	7
ENSG00000263872	0	0	0	0	0	0	0	0	0	0	0	0	0	0	0	0	0	0	0	0	0	0	0	0	0	0	0	0	0	0	0	0	0	0
ENSG00000263873	0	0	0	0	0	0	0	0	0	0	0	0	0	0	0	0	0	0	0	0	0	0	0	0	0	3	0	0	0	0	0	0	0	0
ENSG00000263870	6	0	0	0	0	0	0	0	0	0	0	0	0	0	0	0	0	0	0	0	0	0	0	0	0	0	0	0	0	4	0	0	0	0
ENSG00000263874	27	107	12	154	73	15	20	11	92	32	67	55	8	84	28	61	8	20	23	0	199	17	9	25	35	50	68	58	306	77	32	28	36	32
ENSG00000263878	0	0	0	3	0	0	0	0	0	0	0	0	0	0	0	0	0	0	0	0	0	0	0	0	0	0	0	0	0	0	0	0	0	0
ENSG00000165300	64	164	0	47	0	0	0	12	5	0	0	4	46	73	24	0	0	0	0	29	5	28	71	5	0	1419	330	44	15	0	42	12	152	131
ENSG00000022556	40	0	8	15	0	0	4	44	12	30	16	1728	0	11	0	25	13	24	0	8	4	20	20	56	25	111	175	195	150	4	0	8950	0	36
ENSG00000221062	1	1	1	1	1	1	1	1	1	1	1	1	1	1	1	1	1	1	1	1	1	1	1	1	1	1	1	1	1	1	1	1	1	1
ENSG00000181074	0	7	0	76	0	16	23	4	0	0	4	2	0	12	6	0	0	6	0	2	7	6	31	10	11	29	12	16	28	0	5	0	4	14
ENSG00000076928	8287	6244	2953	23512	3881	4078	2663	4786	10704	4145	7332	4741	3284	4218	4051	4312	3502	4649	2048	2133	8567	7100	4600	5167	4729	8101	12173	5473	9565	3463	5429	6504	8188	3749
ENSG00000181072	0	0	0	51	0	5	0	0	5	0	0	0	4	0	0	0	4	570	0	0	0	16	28	5	24	0	0	0	0	4	0	0	0	0
ENSG00000076924	2367	2630	1751	6352	4329	5256	5559	5192	5232	2835	3155	2764	1922	5650	5137	3012	4863	4623	2393	3033	3266	3886	4836	2713	4053	3772	20240	3507	3937	2336	1848	5791	2929	8921
ENSG00000143337	3192	2897	7941	5892	2938	6934	4125	3671	6415	1756	4838	1635	2852	4600	7503	3101	1762	4327	1178	2193	1409	2872	1645	3937	2548	9025	5949	1743	5466	777	4583	1985	4139	3143
ENSG00000143333	253	535	167	1901	471	2801	295	620	789	244	614	153	273	205	664	609	1465	2241	558	210	174	2664	12026	445	644	946	667	537	965	93	350	173	423	155
ENSG00000134020	0	0	0	0	0	0	0	0	10	0	0	0	0	5	0	0	3781	0	17	0	0	0	49	1220	4	15	0	0	0	0	0	0	0	0
ENSG00000281352	0	0	0	0	0	0	0	0	0	0	0	0	0	0	0	0	0	0	0	0	0	0	0	0	0	0	0	0	0	0	0	0	0	0
ENSG00000168152	303	433	985	424	746	309	104	508	367	252	453	544	57	326	395	520	305	454	541	138	321	229	102	310	406	369	220	295	543	185	404	65	618	48
ENSG00000189241	4913	1689	1431	6209	4044	5067	4842	6717	4605	1329	5665	1393	4694	7020	5519	3405	3963	4888	2260	1869	2185	3296	9267	6370	3314	3580	4095	4261	4543	276	2462	3110	3805	6345
ENSG00000134028	33	29	55	1342	51	0	52	150	16	32	54	7	74	31	8	213	40	138	16	6	10	51	0	321	16	465	1422	194	926	126	23	8	14	46
ENSG00000111837	19	11	10	35	6	1	13	11	5	1	4	33	10	26	14	28	13	19	17	10	18	15	6	5	6	95	29	0	16	0	17	29	26	38
ENSG00000111834	35	18	0	88	0	8	18	57	23	11	12	73	0	20	16	5	5	14	33	6	55	23	20	12	19	43	20	21	25	43	130	63	102	29
ENSG00000111832	2892	1474	913	3437	1745	2635	3565	3235	4686	1736	3380	2177	2232	2193	1827	3919	1860	3128	1739	1039	1690	2385	2155	3166	1825	2006	2558	2534	3451	467	2910	4908	2973	2535
ENSG00000219619	0	0	0	0	0	0	0	0	0	0	0	0	0	0	0	0	0	0	0	0	0	0	0	0	0	0	0	0	0	0	0	0	0	0
ENSG00000262693	0	0	0	0	9	0	0	0	0	0	0	0	0	0	0	0	0	0	0	0	0	0	0	0	0	0	0	0	0	0	0	0	0	0
ENSG00000171903	4401	1584	4125	983	1930	10623	3666	1131	4365	7916	2460	250	3142	580	12820	3069	8192	12957	2767	491	1073	6147	16941	7035	5827	7193	13144	5040	4556	283	1879	431	489	6539
ENSG00000244203	0	0	2	3	0	2	0	0	0	0	0	2	0	5	0	0	0	0	0	0	0	0	0	3	0	0	0	0	0	0	0	11	0	4
ENSG00000188596	16	12	0	30	8	0	0	0	5	24	0	0	0	5	12	5	8	26	22	0	4	13	28	58	25	182	38	13	16	9	7	0	0	4
ENSG00000188599	34	161	279	420	17	206	112	81	831	330	191	1645	321	338	165	365	183	380	119	73	440	404	143	48	263	233	402	268	494	319	1323	181	795	654
ENSG00000238632	0	0	0	0	0	0	0	0	0	0	0	0	0	0	0	0	0	0	0	0	0	0	0	0	0	0	0	0	0	0	0	0	0	0
ENSG00000272248	6	4	0	0	0	2	0	0	0	0	0	5	1	5	0	0	8	6	5	4	0	0	5	5	6	0	0	5	0	0	12	12	4	7
ENSG00000121335	6	0	0	0	0	4	0	0	0	0	0	0	0	0	0	0	0	0	0	0	0	0	10	0	0	0	0	0	0	0	0	0	0	0
ENSG00000237230	0	0	0	0	0	0	0	0	0	0	0	0	0	0	0	0	0	0	0	0	0	0	0	0	0	0	0	0	0	0	0	0	0	0
ENSG00000269800	0	0	7	61	0	6	11	0	0	7	0	6	7	5	0	0	0	10	4	6	0	0	0	0	8	28	12	5	26	0	0	10	0	0
ENSG00000269802	0	0	0	0	0	0	0	0	0	0	0	0	0	0	0	0	0	0	0	0	0	0	0	0	0	0	0	0	0	0	0	0	0	0
ENSG00000237233	0	0	0	8	0	0	10	0	0	0	0	0	10	0	0	4	0	0	0	0	0	0	5	4	0	0	5	5	7	0	0	0	0	0
ENSG00000269807	0	0	0	4	0	0	0	0	0	0	0	0	0	0	0	0	0	0	0	3	0	0	4	0	0	0	0	0	0	0	0	0	0	2
ENSG00000269806	0	0	0	0	0	5	0	0	0	0	0	0	0	0	0	0	0	0	1	0	1	0	0	0	0	0	3	0	0	0	0	0	0	0
ENSG00000265319	0	0	0	0	0	0	0	0	0	0	0	0	0	0	0	0	0	0	0	0	0	0	0	0	0	0	0	0	0	0	0	0	0	0
ENSG00000167914	0	0	0	639	8	8	20	12	29	10	0	0	0	28	6	20	0	23	0	0	3	34	12	43	28	56	143	20	51	0	4	0	0	19
ENSG00000237232	0	0	72	0	5	8	12	4	12	8	4	6	0	4	0	23	0	0	58	0	0	12	8	0	0	12	0	0	0	0	7	0	4	10
ENSG00000265311	0	0	0	0	0	0	0	0	0	0	0	0	0	0	0	0	0	0	0	0	0	0	0	0	0	0	0	0	0	0	0	0	0	0
ENSG00000265313	0	0	0	0	0	0	0	0	0	0	0	0	0	0	0	0	0	0	0	0	0	0	0	0	0	0	0	0	0	0	0	0	0	0
ENSG00000265315	0	0	1	1	4	0	1	0	0	0	0	15	4	2	0	0	8	4	0	1	2	2	0	2	2	8	0	2	0	1	1	2	0	1
ENSG00000265317	0	0	0	0	0	0	0	5	0	0	0	0	0	0	0	0	0	0	0	0	0	0	0	0	0	0	0	0	0	0	0	0	0	0
ENSG00000265316	0	0	0	0	0	0	0	0	0	0	0	0	0	0	0	0	0	0	0	0	0	0	0	0	0	0	0	0	0	0	0	0	0	0
ENSG00000263257	0	0	0	0	0	20	0	0	0	0	0	0	0	0	84	0	132	7	0	0	0	3	119	8	0	0	0	0	0	0	0	0	0	0
ENSG00000263252	0	0	0	0	0	0	0	0	0	0	0	0	0	0	0	0	0	0	0	0	0	0	0	0	0	0	0	0	0	0	0	0	0	0
ENSG00000263253	0	0	0	0	0	0	0	0	0	0	0	0	0	0	0	0	0	0	0	0	0	0	0	0	0	0	0	0	0	0	0	0	0	0
ENSG00000207156	0	0	0	0	0	0	0	0	0	0	0	0	0	0	0	0	0	0	0	0	0	0	0	0	0	0	0	2	0	0	0	0	0	0
ENSG00000162975	16	106	50	68	173	5	117	16	39	0	0	12	47	16	0	119	16	50	15	20	36	3	0	24	0	5	27	16	366	8	104	8	188	142
ENSG00000251125	0	0	0	0	0	0	0	0	0	0	0	0	0	0	0	0	0	0	0	0	0	0	0	0	0	0	0	0	0	0	0	0	0	0
ENSG00000251127	0	0	0	0	0	0	8	0	0	0	0	0	0	0	0	0	0	41	0	0	0	0	0	5	0	0	0	0	0	0	0	0	0	0
ENSG00000251126	0	0	0	0	0	0	0	0	0	0	0	0	0	0	0	0	0	0	0	0	0	0	0	0	0	0	0	0	0	0	0	0	0	0
ENSG00000215367	0	0	0	0	0	0	0	0	0	0	0	0	0	0	0	0	0	2	0	0	0	0	0	0	0	0	6	0	0	0	0	0	0	0
ENSG00000215365	0	0	0	0	0	0	0	0	0	0	0	0	0	0	0	0	0	0	0	0	0	0	0	0	0	0	0	0	0	0	0	0	0	0
ENSG00000277652	0	0	0	1	0	0	1	0	1	0	0	0	0	0	1	0	0	2	0	0	0	0	0	0	0	0	0	2	1	0	0	0	0	0
ENSG00000215369	0	0	0	0	0	0	0	0	0	0	0	0	0	0	0	0	0	0	0	0	0	0	0	0	0	0	0	0	0	0	0	0	0	0
ENSG00000215368	0	0	0	0	0	0	0	0	0	0	0	0	0	0	0	0	0	0	0	0	0	0	0	0	0	0	0	0	0	0	0	0	0	0
ENSG00000251129	1086	16	292	0	0	12	0	85	330	0	0	0	511	0	274	564	0	545	0	790	0	456	327	138	0	0	210	142	0	0	10	231	0	74
ENSG00000251128	0	0	0	0	0	0	4	0	0	0	0	0	0	0	0	0	0	3	0	0	0	0	0	0	0	0	0	0	0	0	4	4	4	0
ENSG00000119760	2669	3155	2406	3647	2651	3070	2658	1890	4343	1845	2329	2230	2004	3849	3284	2889	3588	3400	1576	1817	2377	2373	2592	2705	2062	3335	3879	4009	3007	974	6667	5946	1816	4483
ENSG00000259352	0	0	26	0	0	3	74	0	0	0	0	0	0	0	0	0	158	68	18	0	4	1	14	0	42	0	0	8	0	0	0	0	0	0
ENSG00000259353	64	15	16	23	34	68	0	27	77	28	0	0	25	37	41	3	0	0	14	26	17	0	105	67	0	5	66	74	7	18	27	55	60	149
ENSG00000259350	0	0	0	0	0	0	0	0	0	0	0	0	0	0	0	0	0	0	0	0	0	0	0	0	0	0	0	0	0	0	0	0	0	0
ENSG00000259351	0	0	0	0	0	0	0	3	0	0	0	0	0	0	0	0	0	0	0	0	0	15	10	0	0	0	0	0	0	0	9	0	0	7
ENSG00000259356	0	0	0	0	0	0	0	0	0	12	0	0	0	0	0	0	0	0	0	0	0	0	6	0	0	0	0	0	0	0	0	0	0	0
ENSG00000198796	3531	108	253	1607	83	5226	1026	4532	950	386	1591	3020	342	52	4776	267	10766	2282	4494	2533	175	2243	4167	688	829	1564	241	4061	260	112	156	218	16	243
ENSG00000259354	0	4	0	0	0	0	7	5	12	0	0	0	0	0	0	3	0	0	0	0	0	4	0	0	0	12	12	0	0	0	4	0	0	0
ENSG00000019991	70	1469	55	1007	70	75	363	742	958	21	43	122	191	211	44	85	115	253	55	150	233	723	540	173	398	683	704	351	837	41	12460	29	318	8
ENSG00000259358	5	0	4	6	0	0	2	4	4	0	2	0	0	5	0	0	2	22	2	0	0	0	0	0	0	0	6	0	0	0	0	2	4	8
ENSG00000259359	0	44	7	21	0	15	310	0	31	15	0	0	103	112	0	16	25	26	88	8	49	50	238	13	6	0	12	8	23	0	0	7	7	83
ENSG00000086506	0	0	0	0	7	0	35	75	0	0	0	157	0	5	0	5	0	5	0	0	0	0	0	0	0	0	0	0	0	0	0	0	10	5
ENSG00000240197	0	0	0	0	0	0	0	0	0	0	0	0	0	0	0	0	0	0	0	0	0	0	0	0	0	0	0	0	0	0	0	0	0	0
ENSG00000198798	0	0	0	0	0	0	0	0	0	0	0	0	0	0	0	0	0	5	0	0	0	4	131	5	0	0	0	4	0	0	0	0	0	0
ENSG00000277655	0	0	0	0	0	0	0	0	0	0	0	0	0	0	0	0	0	0	0	0	0	0	0	0	0	0	0	0	0	0	0	0	0	0
ENSG00000147059	45	61	34	106	88	32	53	67	87	41	17	31	93	67	133	73	89	166	87	50	48	61	45	42	75	96	92	63	76	14	93	148	51	101
ENSG00000198799	928	512	448	1252	875	999	498	1153	1220	566	882	806	422	1619	655	653	918	1058	376	553	419	1031	765	897	668	1232	492	734	981	516	630	798	1521	967
ENSG00000135776	1470	1508	3302	4164	2296	4028	6483	4735	4721	2874	2806	1331	2200	2546	3333	2776	3497	4217	1365	1434	1669	2028	3730	3690	1953	2145	2861	1630	3628	264	2120	1297	3931	2592
ENSG00000135775	1639	1989	2300	3785	2695	2615	3892	1572	4322	1274	2616	2606	1512	2321	3055	1504	3414	3012	1682	1405	1898	1723	1776	2880	945	2007	3551	2971	3072	1019	2634	3538	3634	2003
ENSG00000139428	3878	2716	12750	2114	2754	7131	9315	5625	3156	3260	3178	1687	3346	3430	3165	5464	7640	7044	6521	3426	3566	6269	3379	7094	2891	834	2386	3611	2006	198	1546	4802	2037	10618
ENSG00000135773	0	7	26	9	33	22	10	24	93	0	0	62	2	0	0	9	6	122	75	0	34	5	8	13	0	0	5	0	20	50	62	8	74	9
ENSG00000147050	1949	1869	1418	2929	852	2418	3801	2815	4264	904	3662	491	1340	2052	2491	2803	1580	4098	2474	1057	1274	630	1489	1542	1540	5637	2184	1394	1928	448	2642	2095	1762	2929
ENSG00000152990	4219	1653	4582	2137	1998	1787	988	5412	3139	4623	1686	1696	1604	3324	2158	3382	5467	2867	4073	8843	2051	5274	13755	4258	2180	2063	4418	3314	2669	917	3859	4205	8720	3636
ENSG00000197774	838	1567	1226	1085	2045	716	515	417	2510	1658	444	1082	544	1044	868	629	870	602	569	398	670	1478	733	1030	427	3717	1812	1289	2467	633	505	332	426	428
ENSG00000132749	119	364	493	800	597	567	573	302	710	150	70	170	359	315	163	1262	226	397	33	46	384	75	0	203	5	159	34	80	589	39	584	520	360	4001
ENSG00000226339	0	0	0	0	0	0	0	0	0	0	0	0	0	0	0	0	0	0	0	0	0	0	0	0	0	0	0	0	0	0	0	0	0	0
ENSG00000226336	0	0	0	0	0	0	0	0	0	0	0	0	0	0	0	0	0	0	0	0	0	0	0	0	0	0	0	0	0	0	0	0	0	0
ENSG00000132746	0	0	0	3762	0	0	0	0	0	0	16	0	4	0	0	12	0	0	0	0	15	0	0	0	0	0	0	0	0	0	0	0	0	8
ENSG00000165644	1314	1368	1432	1734	1598	2589	2037	889	1352	594	473	631	810	616	1003	2597	860	1110	1378	1400	1760	579	364	1208	1345	1911	802	1076	2311	351	1078	2056	901	1711
ENSG00000132744	1087	231	521	394	5097	1416	1173	66	267	1663	886	0	314	223	1638	996	3583	270	1184	579	525	938	1448	1599	2075	286	1960	2432	2416	65	35	1261	108	4542
ENSG00000226332	36	29	37	99	53	51	27	52	77	42	61	77	52	38	38	54	60	27	96	25	69	138	88	72	88	342	98	48	129	283	204	228	117	75
ENSG00000165643	16	0	0	0	0	0	0	0	0	0	0	0	8	0	0	8	0	10	0	0	0	54	22	4	0	0	4002	0	0	0	0	6	6	0
ENSG00000226330	21	21	34	8	15	56	13	12	56	21	24	5	13	21	21	20	14	37	13	11	10	6	16	24	2	44	10	13	10	76	45	9	20	9
ENSG00000132740	1981	578	1786	2013	1024	1738	1780	1761	1265	1062	2185	1064	1071	2124	1348	1574	1616	1220	1081	814	1977	2233	1458	1272	960	990	847	1495	1433	364	961	1638	1484	21428
ENSG00000266758	0	0	0	0	0	0	0	0	0	0	1	0	0	0	0	2	0	2	0	0	0	0	0	1	0	0	0	0	0	0	0	0	0	0
ENSG00000149021	0	0	0	0	0	0	0	0	43	0	0	0	0	0	0	0	0	0	0	0	8	0	0	0	0	0	0	0	0	0	0	22	61	0
ENSG00000153029	297	937	1436	1751	1001	816	1016	196	4978	401	657	177	1026	1226	555	1143	502	1340	156	925	170	277	624	1569	665	3385	1330	243	970	83	830	47	148	925
ENSG00000231420	0	0	0	0	0	0	0	0	0	0	0	0	0	0	0	0	0	0	0	0	0	0	0	0	0	0	0	0	0	0	0	0	0	0
ENSG00000165623	0	0	0	0	0	0	0	0	0	0	0	0	0	0	0	0	0	0	0	0	0	0	0	0	0	0	0	0	0	0	4	0	0	0
ENSG00000245156	13	16	0	11	0	10	0	26	15	16	14	0	5	30	16	18	0	0	0	0	26	28	12	23	5	26	4	16	26	13	0	17	0	0
ENSG00000266750	4	0	0	6	0	1	1	3	1	0	0	0	0	3	2	0	0	6	0	0	0	0	0	4	4	3	1	0	0	0	0	0	3	0
ENSG00000266751	0	0	0	0	0	0	0	0	0	0	0	0	0	0	0	0	0	0	0	0	0	0	0	0	0	0	0	0	0	0	0	0	0	0
ENSG00000266754	1	0	1	2	0	2	1	1	0	0	1	0	0	0	1	1	1	2	1	1	0	1	0	1	0	0	0	0	1	0	0	1	1	1
ENSG00000266756	0	0	0	0	0	0	0	0	0	0	0	0	0	0	0	0	0	0	0	0	0	0	0	0	0	0	0	0	0	0	0	0	0	0
ENSG00000249754	0	0	0	0	0	0	0	0	0	0	0	0	0	0	0	0	0	0	0	0	0	0	0	0	0	0	0	0	0	0	0	0	0	0
ENSG00000187026	0	0	0	0	0	0	0	0	3	0	0	0	0	3	2	0	0	0	0	0	3	0	0	3	0	0	0	0	0	0	0	0	0	0
ENSG00000187024	758	212	870	576	563	817	447	315	550	427	364	219	461	469	361	546	632	421	341	436	491	756	597	352	369	552	751	431	611	85	305	321	346	263
ENSG00000142039	5220	2431	1524	5020	1617	3057	1718	4128	4748	1597	3732	1857	1983	3846	2518	3680	3651	4202	1281	1764	2119	3175	2792	2888	1686	3803	4411	3530	2742	748	3279	3443	5004	6553
ENSG00000187021	0	0	0	0	0	0	0	0	0	0	0	0	0	0	0	0	0	0	0	0	0	0	0	0	0	0	0	0	0	0	0	0	131	6
ENSG00000162148	65	41	50	158	24	115	36	50	57	151	34	32	58	74	85	53	191	43	128	66	28	201	206	103	197	78	127	105	93	30	15	4	49	20
ENSG00000188629	0	0	0	0	44	0	32	12	0	29	1	49	0	85	5	0	149	5	64	0	109	12	3	0	0	202	0	0	34	0	7	163	54	266
ENSG00000180035	675	752	212	470	805	973	388	598	875	325	385	462	418	314	526	534	747	358	415	232	403	1151	817	595	151	774	950	459	1095	165	319	1011	955	1336
ENSG00000188624	0	0	0	0	0	0	0	0	0	0	0	0	0	0	0	0	0	0	0	0	0	0	0	0	0	0	0	0	0	0	0	0	0	0
ENSG00000188626	254	36	90	198	8	130	184	113	48	185	294	75	37	241	90	78	125	62	68	110	29	220	130	40	92	3	98	89	36	0	50	8	7	65
ENSG00000162144	1577	2150	937	4543	2062	2479	2322	3671	3129	1679	2019	1200	3076	2817	3116	2761	2990	1804	1505	2316	1257	3194	3430	3751	2517	5052	3925	1516	2969	247	1713	4034	1794	1326
ENSG00000188620	0	0	0	0	0	0	0	0	8	0	277	0	0	0	0	0	0	0	0	0	12	0	0	0	0	9	7	0	0	0	0	188	43	0
ENSG00000281889	0	0	0	0	0	0	0	0	0	0	0	0	0	0	0	0	0	0	0	0	0	0	0	0	0	0	0	0	0	0	0	0	0	0
ENSG00000161681	0	0	24	36	4	0	21	0	4	9	4	0	0	4	0	13	13	8	4	0	16	46	4	4	4	17	4	16	15	0	0	1	20	0
ENSG00000185774	27	30	12	52	29	23	27	36	10	22	50	17	26	4	14	34	73	50	12	47	37	17	29	47	38	51	30	5	45	0	21	110	45	61
ENSG00000185775	5	0	0	0	0	0	0	0	0	0	0	0	0	0	0	0	0	0	0	0	0	0	0	0	0	0	0	0	0	0	0	0	0	0
ENSG00000090054	2054	1168	1348	2971	1410	1680	1722	1775	2951	1069	3315	612	2222	1364	1407	1210	1564	4587	926	927	1577	1465	1645	942	1086	1755	2468	984	2116	187	1129	2596	2704	1732
ENSG00000101096	853	971	1039	5556	1237	334	3298	4235	2093	806	2861	1395	826	2968	250	1527	538	2114	2264	836	2530	917	1486	1066	799	1281	2829	2205	2598	607	2827	6625	1884	3913
ENSG00000213177	0	0	0	0	0	0	0	0	0	0	1	0	0	0	0	0	0	4	0	0	0	4	4	0	0	0	4	0	0	0	0	0	0	0
ENSG00000101098	0	0	4	0	31	0	8	4	0	0	0	0	0	0	0	4	0	0	0	0	0	0	0	24	0	0	0	0	20	0	0	8	0	0
ENSG00000250654	3	7	0	67	0	0	0	0	0	21	6	8	0	5	0	0	0	0	0	0	4	0	0	9	16	18	18	10	104	5	0	41	0	3
ENSG00000213401	798	0	0	26	0	375	0	5	18	311	0	0	0	0	0	0	5	2478	0	0	0	3776	3401	661	0	0	608	4201	0	4	1907	17	5	5
ENSG00000213402	271	47	227	15512	279	106	270	822	326	1229	881	99	211	276	176	195	119	598	319	249	414	1425	336	235	1365	4121	6473	442	6252	337	403	45	200	561
ENSG00000250657	0	0	0	0	0	0	0	0	0	0	0	0	0	0	0	0	0	0	0	0	0	0	0	0	0	0	0	0	0	0	0	0	0	0
ENSG00000250650	0	0	0	0	0	0	0	0	0	0	0	0	0	0	0	0	0	0	0	0	0	0	0	0	0	0	0	0	0	0	0	0	0	0
ENSG00000250651	0	0	0	11	6	0	0	8	0	0	0	0	5	5	0	0	0	0	3	5	5	0	0	0	5	8	0	5	5	0	0	0	0	0
ENSG00000257604	4	0	0	0	0	0	0	1	0	3	0	2	0	0	0	0	0	0	0	0	0	0	0	0	0	3	0	0	5	2	0	0	0	0
ENSG00000257605	20	37	18	41	27	25	23	18	49	0	32	70	26	47	6	38	56	72	38	17	34	37	23	36	17	73	43	69	33	6	67	174	20	96
ENSG00000213409	11	0	0	0	0	7	0	0	1	0	0	0	2	0	0	4	0	0	0	0	0	0	0	12	0	2	0	0	0	4	0	0	0	0
ENSG00000112715	10614	13615	16839	12219	8529	8786	11524	16789	61544	6890	32622	11438	4451	9633	5259	24215	14215	10919	11616	9652	12350	13283	8121	10109	6843	9939	11870	12674	11276	5636	69192	22673	10470	17419
ENSG00000250658	8	0	0	0	0	0	0	0	0	0	0	0	0	0	7	0	0	0	0	0	0	0	43	12	0	0	10	45	0	0	0	62	0	0
ENSG00000250659	1	0	0	0	0	0	0	0	0	0	0	1	0	0	0	3	0	0	0	0	0	0	0	2	0	0	1	0	0	0	0	3	0	0
ENSG00000258401	0	0	0	0	0	0	0	0	0	0	0	0	0	0	0	0	0	0	0	0	0	0	0	0	0	0	0	0	0	0	0	0	0	0
ENSG00000258400	0	0	0	0	0	0	0	0	0	0	0	0	0	0	0	0	0	0	0	0	0	0	0	0	0	0	0	0	0	0	0	0	0	0
ENSG00000147003	885	63	253	48	171	84	173	70	1507	2414	31	29	211	393	730	138	54	323	268	146	117	428	2291	140	440	23	47	69	30	45	1462	14	38	537
ENSG00000258405	5	15	35	52	8	4	9	15	74	3	26	9	17	25	4	4	4	19	3	15	26	5	2	15	22	167	15	12	66	47	108	17	9	16
ENSG00000258404	0	0	0	5	0	0	0	0	0	0	0	0	0	0	0	0	0	0	0	0	0	0	0	0	0	0	0	0	8	0	0	0	0	0
ENSG00000258407	0	0	0	0	0	0	0	0	0	0	0	0	0	0	0	0	0	0	0	0	0	0	0	0	0	0	0	0	0	0	0	0	0	0
ENSG00000258406	0	0	0	0	0	0	0	0	0	0	0	0	0	0	0	0	0	0	0	0	0	0	0	0	0	0	0	3	0	0	0	0	0	0
ENSG00000185304	585	683	599	818	70	51	309	211	421	423	109	2257	156	717	16	859	122	229	277	169	1436	306	1859	764	254	1022	1164	478	327	74	1084	383	79	89
ENSG00000258408	0	0	0	0	0	0	0	0	0	0	0	0	0	0	4	0	0	0	0	0	0	5	0	0	0	0	1	0	0	0	0	4	0	4
ENSG00000179428	0	0	0	0	0	0	0	0	0	0	0	0	0	0	0	0	0	0	0	0	0	0	0	4	0	0	0	0	9	0	0	0	0	8
ENSG00000235036	29	38	18	62	32	29	19	36	56	13	20	26	35	38	29	23	29	65	39	19	52	13	11	22	7	30	35	32	75	11	29	143	52	25
ENSG00000090581	4328	6841	7096	6061	8925	10280	4144	4770	11076	7795	8291	3356	8081	4867	8500	8335	9001	8326	4458	4049	3208	11276	10550	7393	8355	12494	10025	10210	7861	1928	6350	2552	3840	2727
ENSG00000229913	0	0	0	0	0	0	0	0	0	0	0	0	0	0	0	0	0	0	0	0	0	0	0	0	0	0	0	4	0	0	0	0	0	0
ENSG00000138468	716	1478	920	2428	1198	867	2491	2173	1717	1078	1085	620	1251	1553	1156	1371	796	1329	721	792	1596	829	1092	1280	685	1959	2204	1615	1851	202	1196	1064	1672	2128
ENSG00000250389	0	0	0	0	0	0	0	0	0	0	0	0	0	0	0	0	0	0	0	0	0	0	0	0	0	0	0	0	0	0	0	0	0	0
ENSG00000250386	0	0	0	0	0	0	7	0	0	0	0	0	0	7	0	0	0	0	0	0	0	0	0	0	0	0	0	0	4	0	0	0	0	0
ENSG00000250387	205	655	348	375	0	0	0	0	638	206	20	0	0	200	0	0	0	7	97	311	25	4	337	1067	7	5	274	52	75	54	65	0	2	0
ENSG00000164597	1886	1417	1580	2685	2226	4981	2556	3592	3971	2966	3542	1236	2995	2693	3460	4630	2740	3528	2352	1059	1664	2505	3516	3063	1435	2711	5744	2657	3238	572	2119	3126	3959	2841
ENSG00000239014	1	1	1	1	1	1	1	1	1	0	0	1	1	1	0	0	0	0	0	0	1	1	1	1	0	0	0	1	1	0	1	1	1	1
ENSG00000164591	0	16	4	14	5	12	5	4	15	9	8	7	0	9	20	8	16	20	8	0	12	22	5	5	0	54	32	17	5	12	11	43	8	12
ENSG00000250383	0	0	0	0	0	0	0	0	0	0	0	0	0	0	0	0	0	0	0	0	0	0	0	0	0	0	0	0	0	0	0	0	0	0
ENSG00000222051	2	0	0	0	0	0	0	0	0	0	0	0	0	0	0	0	0	0	0	0	0	0	0	0	0	0	0	0	0	0	0	0	0	0
ENSG00000148143	117	39	31	210	21	50	25	13	296	21	20	5	47	77	62	35	48	25	95	67	43	69	73	60	20	345	92	47	154	16	170	4	66	281
ENSG00000267407	0	0	0	0	0	0	0	0	0	0	0	0	0	0	0	0	0	0	0	0	0	0	0	0	0	0	0	0	0	0	0	0	0	0
ENSG00000267406	0	0	0	2	0	0	0	0	0	0	0	0	0	0	0	0	0	0	0	0	0	0	0	0	0	0	0	0	0	0	0	0	0	0
ENSG00000267405	0	0	253	0	0	4	10	6	14	18	0	0	4	58	0	4	0	8	0	0	0	160	45	0	0	0	0	0	0	0	0	8	0	8
ENSG00000267404	0	0	5	0	4	9	5	0	4	5	17	0	0	1	1	5	0	4	0	0	0	0	5	8	3	0	3	0	0	0	0	0	0	0
ENSG00000267402	0	0	0	0	0	0	0	0	0	0	0	0	0	0	0	0	0	0	0	0	0	0	0	0	0	0	0	0	0	0	0	0	0	0
ENSG00000267401	0	0	0	0	0	0	0	0	0	0	0	0	0	0	0	0	0	0	0	0	0	0	0	0	0	0	0	0	0	0	0	0	0	0
ENSG00000267400	0	0	0	0	0	0	0	0	0	0	0	0	0	0	0	0	0	0	0	0	0	0	0	0	0	0	0	0	0	0	0	0	0	0
ENSG00000104112	59	14	0	12	22	0	349	684	26	8	0	8	8	122	0	43	0	0	0	0	392	0	0	0	0	32	12	0	4	0	0	0	0	1303
ENSG00000267409	0	0	0	6	0	0	0	0	0	3	0	4	0	0	0	0	0	0	0	0	0	0	0	0	3	0	0	0	0	0	0	0	0	0
ENSG00000267408	0	0	0	0	0	0	0	0	0	0	0	0	0	0	0	0	0	0	0	0	0	0	0	0	0	0	0	0	0	0	0	0	0	0
ENSG00000222158	0	0	0	0	0	0	0	0	0	2	0	3	0	2	0	0	0	0	0	0	0	0	0	0	0	0	0	0	0	0	0	0	0	0
ENSG00000223908	0	0	0	0	0	0	0	0	0	0	0	4	0	0	0	0	0	0	0	0	0	0	0	0	0	4	0	0	0	0	0	0	0	0
ENSG00000185306	40	7	0	12	0	235	12	8	11	0	880	0	171	19	14	72	4	484	12	0	3	58	31	210	16	5	107	142	8	0	28	620	48	955
ENSG00000223903	0	0	0	0	0	0	0	0	0	0	0	0	0	0	0	0	0	0	0	0	0	0	0	0	0	2	0	0	0	0	0	0	0	0
ENSG00000223901	5	0	0	6	5	11	17	0	0	6	8	0	0	3	5	6	0	0	0	0	5	18	2	12	5	4	3	0	4	0	0	0	0	0
ENSG00000011677	307	0	0	0	0	17	0	0	0	12	0	0	269	0	0	29	12	538	0	0	0	94	752	358	0	5	158	363	0	0	266	85	5	40
ENSG00000223907	0	24	53	180	38	155	98	10	12	64	8	1	21	25	0	342	12	8	44	0	0	25	10	52	0	0	42	49	51	0	6	0	8	36
ENSG00000223904	0	0	0	0	0	0	0	0	0	0	0	0	0	0	0	0	0	0	0	0	0	0	0	0	0	0	0	0	0	0	0	0	0	0
ENSG00000223905	0	0	0	0	0	0	0	0	0	0	0	0	0	0	0	0	0	0	0	0	0	0	0	0	0	0	0	0	0	0	0	0	0	0
ENSG00000264332	0	0	0	0	0	0	0	0	0	0	0	0	0	0	0	0	0	0	0	0	0	0	0	0	0	0	0	0	0	0	0	0	0	0
ENSG00000158691	765	484	370	579	164	321	376	436	432	321	405	139	303	1086	275	296	388	490	82	278	312	280	367	379	119	357	436	375	334	122	317	780	814	359
ENSG00000218208	3	2	0	5	0	0	1	3	1	0	1	0	0	2	2	0	4	0	3	0	0	0	0	3	0	4	3	0	3	0	0	6	3	2
ENSG00000125285	0	33	0	0	0	0	0	0	0	0	12	0	0	0	0	0	15	0	0	0	0	0	0	4	0	0	0	0	0	0	0	0	96	0
ENSG00000242318	0	0	0	0	0	0	0	0	0	0	0	0	0	0	0	0	0	0	0	0	0	0	0	0	0	0	0	0	0	0	0	0	0	0
ENSG00000181852	2316	973	1522	3100	1159	1965	1932	2029	3537	1313	2225	1439	996	1696	1687	2256	2370	2699	1375	1258	2028	1901	1491	1847	1400	2212	2235	1186	1910	258	2244	2080	2306	2847
ENSG00000142192	39659	23523	21898	120131	4319	40808	64331	57470	72833	30936	42546	20671	27170	38572	31628	85396	15335	28444	18795	35568	29264	24505	61131	47954	10935	27765	43126	22097	58121	1352	36498	17614	65154	12921
ENSG00000242317	0	0	0	0	0	8	0	0	0	0	0	0	0	0	0	0	0	30	0	0	0	0	0	23	0	0	0	0	0	0	0	0	0	12
ENSG00000242314	0	0	0	1	4	0	0	0	0	0	0	1	0	0	0	2	1	0	3	0	0	0	9	0	4	0	0	4	0	0	1	0	0	0
ENSG00000181856	108	192	827	202	314	228	333	527	26	396	582	271	54	196	242	168	1238	1582	267	689	48	1237	895	100	137	113	784	363	159	0	264	553	408	440
ENSG00000155070	0	0	0	0	0	0	0	0	0	0	0	0	0	0	4	0	0	0	0	0	0	0	0	0	0	0	0	0	0	0	0	0	0	0
ENSG00000168930	0	0	0	0	32	0	35	0	0	0	0	0	0	9	0	0	0	0	0	0	0	0	0	0	0	0	0	0	0	0	0	0	0	0
ENSG00000168936	5671	4187	7010	7356	3606	4168	2292	4119	2504	4685	1248	1564	3279	5599	1907	4826	5780	2890	3229	5603	7409	9824	6792	10474	5278	3511	4363	3850	3939	239	5640	3054	5391	6306
ENSG00000168939	215	55	73	295	113	44	93	48	160	211	194	36	87	159	190	124	186	197	384	73	88	95	186	99	52	229	111	157	260	99	1195	35	62	97
ENSG00000197503	0	0	0	0	0	0	0	0	0	0	0	0	0	0	0	0	0	0	6	0	0	0	3	0	0	0	0	4	0	0	0	0	0	0
ENSG00000197506	0	39	0	329	11	0	0	8	68	0	0	0	12	4	0	72	0	0	0	0	618	4	0	0	0	24	67	24	103	106	36	67	23	4
ENSG00000256551	0	0	0	0	0	0	0	0	0	0	0	0	0	0	0	0	0	0	0	0	0	0	0	0	0	0	0	0	0	0	0	0	0	0
ENSG00000186086	107	0	0	0	0	0	0	5	75	4	3	0	0	0	0	0	0	4	3	0	0	0	109	16	0	0	48	12	0	64	0	19	2	34
ENSG00000256553	5	0	8	106	0	6	12	13	5	6	19	0	8	34	0	0	0	0	0	10	8	24	0	4	20	16	364	20	19	12	0	0	20	14
ENSG00000256552	0	0	0	4	9	0	0	0	2	0	0	3	0	0	4	2	0	0	0	0	0	0	0	4	0	0	6	0	4	4	0	4	23	0
ENSG00000265023	0	0	0	0	0	0	0	0	0	0	0	0	0	0	0	0	0	0	0	0	0	0	0	0	0	0	0	0	0	0	0	0	0	0
ENSG00000186082	0	0	0	0	0	0	0	0	0	0	0	0	0	0	0	0	0	0	0	0	0	0	0	0	0	0	0	0	0	0	0	0	0	0
ENSG00000186081	0	0	0	60	0	0	0	4	0	0	0	0	0	0	0	0	89	5	0	0	0	0	4	8	0	17	4	0	0	0	0	0	4	0
ENSG00000126882	191	85	204	3875	471	169	198	392	362	450	270	65	301	381	194	110	143	609	198	349	208	440	205	339	395	1173	2030	267	1419	236	175	427	337	320
ENSG00000186088	1530	7566	1498	5723	2553	1704	2424	2191	2053	4300	2971	1113	1326	3534	3323	1757	1584	1573	2520	701	5522	1644	1936	1542	946	5718	3790	2427	3498	667	2624	903	1849	1258
ENSG00000175322	160	259	76	340	85	167	130	637	495	69	259	201	136	117	150	247	94	282	41	85	75	59	88	65	32	292	227	247	145	109	220	342	1046	537
ENSG00000259273	0	0	0	0	0	0	0	0	0	0	0	0	0	0	0	0	0	0	0	0	0	0	0	0	0	0	0	0	0	0	0	0	0	0
ENSG00000204929	32	0	0	0	7	9	6	22	4	9	10	0	5	4	0	26	5	12	5	5	0	0	12	21	0	2	0	12	0	0	0	18	8	9
ENSG00000204928	0	0	0	0	0	0	0	0	0	0	0	0	0	0	0	0	0	0	0	0	0	0	0	0	0	0	0	0	0	0	0	0	0	0
ENSG00000204923	307	344	301	270	147	321	311	270	364	339	495	181	535	339	498	477	192	443	223	258	115	230	282	470	326	489	491	102	351	76	655	159	205	285
ENSG00000204922	3705	1844	1143	2209	1893	2253	2590	2454	1950	1620	2149	2029	2463	1148	1290	4017	2402	1756	2189	1598	1825	2045	1611	2179	1581	1371	1394	2306	2460	535	1830	8952	2092	1691
ENSG00000204920	1646	558	423	1191	287	363	174	565	522	118	115	1234	339	560	273	322	474	264	473	351	564	135	251	360	433	542	270	372	550	649	320	775	653	158
ENSG00000261382	0	0	0	0	0	0	0	0	0	0	0	0	0	0	0	0	0	0	0	0	0	0	0	0	0	0	0	0	0	0	0	0	0	0
ENSG00000008441	2662	770	1809	3031	844	18199	2608	777	9800	3644	2592	493	278	2229	14972	1906	12952	7432	2102	751	1399	5571	6732	1914	4947	2290	3101	746	2626	242	146	106	2014	133
ENSG00000182508	8	0	0	4	0	0	0	4	0	0	0	0	8	0	32	4	46	0	0	0	0	4	26	8	4	5	0	0	6	0	0	34	0	10
ENSG00000264338	0	0	0	0	0	0	0	0	0	0	0	0	0	0	0	0	0	0	0	0	0	2	0	0	0	0	0	0	0	0	0	0	0	0
ENSG00000182504	605	430	546	1041	267	520	328	296	1367	353	787	276	520	278	858	603	433	1050	199	438	271	139	836	663	419	2881	660	324	275	173	603	443	515	702
ENSG00000128000	1406	995	270	1493	732	278	429	1495	965	627	176	236	331	2214	958	509	801	543	524	328	792	147	526	605	612	641	1058	1060	881	246	1074	886	1081	1142
ENSG00000121542	532	669	747	778	502	910	703	828	1148	773	492	396	534	441	702	1225	866	1417	366	469	671	796	673	686	441	637	729	588	820	764	418	476	964	450
ENSG00000264334	0	0	0	0	0	0	0	0	0	0	0	0	0	0	0	0	0	0	0	0	0	0	0	0	0	0	0	0	0	0	0	3	0	0
ENSG00000234864	0	0	0	0	0	0	0	0	0	0	0	0	0	0	0	0	0	0	0	0	0	0	0	0	0	0	0	0	0	0	0	0	0	0
ENSG00000254050	0	0	0	0	0	0	0	0	0	0	0	0	0	0	0	0	0	0	0	0	0	0	0	0	0	0	0	0	4	0	0	0	0	0
ENSG00000124216	146	121	102	539	113	32	121	297	1335	48	65	50	137	80	32	285	30	259	69	19	349	208	81	467	63	292	188	183	194	39	255	681	269	1393
ENSG00000281209	0	0	0	0	0	0	0	0	0	0	0	0	0	0	0	0	0	0	0	0	0	0	0	0	0	0	0	0	0	0	0	0	0	0
ENSG00000234861	0	0	0	0	0	0	0	0	0	0	0	0	0	0	0	0	0	0	0	0	1	0	0	0	0	0	2	0	0	0	0	0	0	0
ENSG00000214211	0	0	0	0	0	0	0	0	0	0	0	0	0	0	0	0	0	0	0	0	0	0	0	1	0	0	0	0	0	0	0	0	0	0
ENSG00000104808	73	8	26	5	84	10	0	37	357	0	113	52	33	0	0	145	0	49	4	0	15	10	0	152	9	432	51	38	24	113	41	63	8	130
ENSG00000234369	0	0	13	8	9	10	11	0	0	0	0	4	2	3	9	2	11	6	16	0	0	8	0	2	6	6	0	2	0	0	4	6	2	6
ENSG00000234863	0	0	0	0	0	0	0	0	0	0	0	0	0	0	0	0	0	0	0	0	0	0	0	0	0	0	0	0	0	0	0	0	0	0
ENSG00000254051	0	0	0	0	0	0	0	0	0	0	0	0	0	0	0	0	0	0	0	0	0	0	0	0	0	0	0	0	0	0	0	0	0	0
ENSG00000104805	84000	19636	15401	28318	14735	38197	20573	24549	38422	26356	46254	11044	17415	17871	49310	37852	20190	45685	37158	22420	12616	28385	59913	52542	21813	42607	43441	44966	25390	3752	42096	25902	16955	23002
ENSG00000104804	15	0	0	0	0	0	4	0	0	0	0	0	0	0	0	7	0	0	0	0	0	0	0	0	0	0	4	0	24	0	0	0	8	0
ENSG00000247596	2234	1668	5537	6748	4245	3773	8457	4975	3878	1652	1880	1715	3970	2826	3071	8425	2874	5288	5173	2677	1732	3528	3481	7299	2835	5959	8892	3630	6666	519	2163	3772	3260	9737
ENSG00000227447	15	0	0	0	0	0	0	0	0	0	0	0	0	0	0	0	0	0	0	0	0	0	0	0	0	0	0	0	0	0	0	0	0	0
ENSG00000239345	0	0	0	1	1	2	0	1	1	0	0	0	0	0	1	1	0	0	0	1	0	1	0	1	0	0	0	0	0	0	2	2	0	0
ENSG00000239344	0	0	0	1	0	0	1	9	1	0	0	0	0	0	0	0	0	0	0	4	1	0	0	0	0	0	0	0	0	0	0	0	3	0
ENSG00000234362	0	14	0	38	0	0	5	25	52	4	0	0	0	0	0	0	8	29	0	0	19	19	0	20	0	98	33	0	46	29	22	0	22	4
ENSG00000237415	21	3	2	16	2	7	8	4	6	4	8	0	7	4	4	4	3	10	4	4	3	6	6	7	7	5	5	0	7	0	2	2	6	1
ENSG00000237414	8	0	0	0	0	0	0	0	0	0	0	0	0	0	0	0	0	0	0	0	0	0	0	0	0	0	0	0	0	0	0	0	0	0
ENSG00000237417	34	13	57	0	28	19	55	128	15	0	152	8	153	11	0	27	22	17	24	51	34	0	43	22	8	0	11	55	71	0	16	85	0	114
ENSG00000106400	6034	5771	6865	10618	12811	16014	12702	6074	8335	11349	7718	6925	10017	9240	13932	11027	11621	9666	15721	5720	6944	12004	13158	5402	11955	6758	17220	9619	9148	1806	8258	15307	6026	9443
ENSG00000280488	0	0	0	0	0	0	0	0	0	0	0	0	0	0	0	0	0	0	0	0	0	0	0	0	0	0	0	0	0	0	0	0	0	0
ENSG00000237410	0	0	0	0	0	0	0	0	0	0	0	0	0	0	0	0	0	0	0	0	0	0	0	0	0	0	0	0	0	0	0	0	0	0
ENSG00000177504	5	0	0	0	0	0	0	0	0	0	0	0	0	0	10	0	0	17	0	0	0	147	0	0	0	0	44	13	0	0	14	11	0	0
ENSG00000106404	309	665	3413	2336	17679	6634	5658	1671	2026	1612	1255	585	1452	5833	10219	5404	4029	2808	5450	3360	830	1424	13523	2876	1287	596	1968	5381	7263	297	1460	1310	1260	1569
ENSG00000280485	0	0	0	0	0	0	0	0	0	0	0	0	0	0	0	0	0	0	0	0	0	0	0	0	0	0	0	0	0	0	0	0	0	0
ENSG00000177508	85	91	78	55	16	4	71	490	167	562	680	51	68	25	1132	178	1866	841	29	147	318	1509	1183	40	44	80	692	971	21	55	16	112	89	0
ENSG00000280487	0	0	0	0	0	0	0	0	0	0	0	0	0	0	0	0	0	0	0	0	0	0	0	0	0	0	0	0	0	0	0	0	0	0
ENSG00000237419	0	0	0	0	0	0	0	0	0	0	0	0	0	0	0	0	0	0	0	0	0	0	0	0	0	0	0	0	0	0	0	0	0	0
ENSG00000237418	1	0	0	6	3	0	0	0	0	0	0	0	0	0	0	0	0	0	0	0	0	6	0	2	0	0	0	0	0	0	13	0	0	0
ENSG00000280483	0	0	2	2	0	0	0	0	0	0	0	0	0	0	0	0	0	0	0	0	0	2	0	0	0	2	0	2	0	0	0	0	0	0
ENSG00000257845	0	0	0	0	0	0	0	0	2	0	3	0	0	0	0	0	0	8	0	0	0	0	0	0	0	5	0	0	0	0	0	0	0	12
ENSG00000187840	3158	1402	1766	1641	1871	3186	7233	4220	4899	1512	4510	3124	2290	1021	2715	7979	5225	6515	3400	1529	2302	1636	3017	1821	1107	2784	3689	1193	1469	1158	8809	19272	3909	3444
ENSG00000199363	9	5	2	1	2	1	10	2	1	4	1	1	13	0	3	1	0	2	2	1	1	2	1	16	0	0	13	8	1	3	16	25	1	2
ENSG00000199360	0	0	0	0	0	0	0	0	0	0	0	0	0	0	0	0	0	0	0	0	0	0	0	0	0	0	0	0	0	0	0	0	0	0
ENSG00000199361	0	0	0	0	0	0	0	0	0	0	0	0	0	0	0	0	0	0	0	0	0	0	0	0	0	0	0	0	0	0	0	0	0	0
ENSG00000199366	0	0	0	0	3	3	3	0	0	0	0	0	0	0	0	0	0	3	0	0	0	0	0	0	0	0	0	0	0	0	0	0	0	0
ENSG00000249364	1962	61	75	80	6	366	24	6	487	1103	0	3	12	12	1623	74	297	52	322	66	9	440	3612	184	145	1	58	71	12	8	4	3	4	10
ENSG00000199364	0	0	0	0	0	0	0	0	0	0	0	0	0	0	0	0	0	0	0	0	0	0	0	0	0	0	0	0	0	0	0	0	0	0
ENSG00000239504	0	0	0	0	0	0	0	0	0	0	0	47	0	0	0	0	0	0	0	0	0	0	0	0	0	0	0	0	0	0	3	0	0	0
ENSG00000187848	0	8	0	92	15	0	0	8	0	0	0	12	0	3	0	0	0	0	0	0	0	7	6	0	0	0	26	0	82	8	0	0	0	0
ENSG00000202515	0	0	0	0	0	0	0	0	2	0	2	0	0	0	0	0	0	0	0	0	0	0	0	0	0	2	0	0	0	0	0	0	0	2
ENSG00000199368	0	0	0	0	0	0	0	0	0	0	0	0	0	0	0	0	0	0	0	0	0	0	0	0	0	0	0	0	0	0	0	0	0	0
ENSG00000202517	0	0	0	0	0	0	0	0	0	0	0	0	0	0	2	0	0	0	0	0	0	0	0	0	0	0	0	0	0	0	0	0	0	0
ENSG00000123933	4031	2955	2812	10771	5817	4933	3387	8295	3206	2822	3736	2875	6118	9523	5030	3375	6635	7269	4825	5835	10470	6411	6610	8778	4491	8532	12560	6776	5790	590	5434	5850	10198	20596
ENSG00000202512	0	0	0	0	0	0	0	0	0	0	0	4	0	0	0	0	0	0	0	0	0	0	0	2	0	0	0	4	0	0	0	0	0	0
ENSG00000202513	0	0	0	0	0	0	0	0	0	0	0	0	0	0	0	0	0	0	0	0	0	0	0	0	0	2	0	0	0	0	0	0	0	0
ENSG00000140526	51466	5677	18506	10758	4087	34293	27910	12383	16067	19188	14048	2030	14629	6908	14310	27969	43885	18179	12172	8068	4496	22908	159903	32794	26933	5778	38807	32451	9518	151	11658	3473	7164	5618
ENSG00000140527	7	12	0	20	36	10	8	2	43	6	0	12	0	6	13	0	19	13	4	0	28	4	15	4	0	29	15	41	4	6	35	26	56	9
ENSG00000140525	1954	1679	1333	2487	950	2001	1388	2217	5958	1222	1445	1946	1760	2000	980	3227	641	3413	1194	508	1706	656	1171	1184	386	2862	2185	2402	1658	1334	4302	9727	2895	4312
ENSG00000140522	0	0	0	0	0	0	0	0	12	0	0	0	0	0	0	0	28	0	0	0	59	0	0	0	4	0	0	0	0	0	0	0	0	0
ENSG00000235174	1538	1991	1852	4344	4062	2670	4330	3206	3484	3662	4011	3332	3440	6411	4451	4802	3128	4804	6051	1544	1902	1528	1229	577	1892	1642	3405	3468	4185	334	1310	6670	6615	6105
ENSG00000140521	2443	1747	2934	5854	2245	2680	3374	3469	4410	2517	2136	1507	1655	2072	2083	3231	3234	2783	1506	807	3389	2595	4091	2641	2510	3009	4074	3452	3358	515	4857	3188	2851	3614
ENSG00000246541	0	0	0	0	0	0	0	1	0	0	0	0	0	0	0	0	0	0	0	0	0	0	0	0	0	0	0	0	0	0	0	4	0	3
ENSG00000258244	0	0	0	0	0	0	0	0	0	0	0	0	0	0	0	0	0	0	0	0	0	0	0	0	0	0	0	0	0	0	0	0	0	0
ENSG00000167107	5644	944	1716	2032	5755	9502	3892	2210	3156	3836	2944	854	1915	2372	9923	4949	9249	10333	2275	4074	2055	5611	3488	5614	8731	1166	5041	5174	3758	1231	2087	1331	1949	4058
ENSG00000167106	9371	1758	5403	13916	2662	3503	4311	2537	10790	7285	11322	1947	2774	3702	1850	3996	3387	9589	2713	2819	6181	7643	3974	6213	2895	10136	11956	3005	5097	4234	4602	3687	4636	1341
ENSG00000280734	233	745	80	442	169	314	620	346	208	415	97	81	453	468	147	350	493	190	228	139	103	427	136	195	236	464	1576	596	466	80	267	342	252	460
ENSG00000167104	0	12	0	0	0	0	0	0	0	0	37	0	0	0	19	0	0	0	0	0	0	0	0	0	0	0	0	0	0	0	0	0	0	0
ENSG00000167103	31	0	22	45	46	18	16	5	72	18	80	31	24	0	55	72	8	38	16	0	12	20	0	17	0	37	32	7	69	52	28	154	85	26
ENSG00000239503	0	4	0	0	0	0	0	4	8	0	0	0	3	0	0	3	0	0	0	0	0	0	0	0	0	0	0	0	0	0	0	0	0	0
ENSG00000280730	3	3	0	5	2	0	3	3	16	0	0	0	1	0	6	0	2	0	3	0	9	0	0	0	0	32	0	1	2	0	6	1	4	0
ENSG00000167100	70	107	64	473	119	18	124	124	426	35	13	23	218	65	35	63	78	150	92	71	84	113	43	111	17	532	264	122	244	37	991	12	156	91
ENSG00000240265	0	0	0	0	0	0	0	0	0	0	0	0	0	0	0	0	0	0	0	0	0	0	0	0	0	0	0	0	0	0	0	0	0	0
ENSG00000280738	0	2	0	0	0	0	1	0	0	0	0	0	0	4	0	1	0	0	0	0	0	0	0	0	0	0	0	0	0	0	0	0	0	0
ENSG00000280739	94	63	41	154	39	73	63	121	32	60	33	0	147	150	120	33	42	75	53	55	42	60	156	89	36	100	114	45	61	5	57	68	56	173
ENSG00000276510	0	0	0	0	2	0	0	0	0	0	0	0	0	0	0	0	2	0	0	0	0	0	0	0	1	0	0	0	0	0	0	0	0	0
ENSG00000207473	0	0	0	0	0	0	0	0	0	0	0	0	0	0	0	0	0	0	0	0	0	0	0	0	0	0	0	0	0	0	0	0	0	0
ENSG00000180042	0	0	0	0	0	0	0	0	0	0	0	0	0	0	0	0	0	0	0	0	0	0	0	0	0	0	0	0	0	0	0	0	0	0
ENSG00000207351	0	0	0	0	0	0	0	0	0	0	0	0	0	0	0	0	0	0	0	0	0	0	0	0	0	0	0	0	0	0	0	0	0	0
ENSG00000281280	1	1	1	1	1	1	1	1	1	1	1	1	1	1	1	1	1	1	1	1	0	1	1	1	1	1	1	1	1	1	1	1	1	1
ENSG00000166851	811	897	1157	1458	905	1862	748	1867	3999	265	992	1091	1632	1656	224	1890	273	4296	322	520	362	373	232	1023	157	923	1080	1265	1076	340	1013	2220	2036	2717
ENSG00000166856	9	0	4	228	16	0	49	16	28	0	21	4	30	56	0	0	25	26	0	0	9	350	99	13	161	37	36	79	65	16	28	3	4	4
ENSG00000207357	3	2	0	0	0	0	5	6	0	0	1	0	2	0	0	8	0	0	0	2	0	1	0	2	0	0	0	1	0	0	0	8	0	8
ENSG00000166855	6246	3709	5582	6521	5392	9710	6038	5016	5312	3138	3542	3105	3299	5384	6623	7470	7813	5830	2700	1576	3669	5367	11122	6800	6359	1548	6452	9790	5499	224	2491	3863	5474	7070
ENSG00000207359	0	3	3	2	2	0	2	2	0	0	1	13	3	2	1	1	0	0	3	0	6	1	6	0	1	2	2	3	1	7	2	1	0	12
ENSG00000281288	0	0	0	0	0	0	5	0	0	0	2	0	0	0	0	0	0	0	0	0	0	0	0	2	0	0	0	0	0	0	0	0	0	0
ENSG00000254608	0	1	0	0	0	0	0	0	0	0	0	0	0	0	0	0	0	0	0	0	0	0	5	0	0	0	0	0	0	0	0	0	0	0
ENSG00000163374	4556	5936	9370	9860	5379	9592	7832	5658	10445	2487	8392	4312	3208	6958	5541	6121	7189	7674	3604	3179	4959	4494	3590	4595	2957	9194	5948	7366	6680	2144	6441	5610	5548	4806
ENSG00000163376	577	50	23	945	74	93	35	76	124	114	46	65	49	47	76	194	61	331	52	46	39	128	142	388	104	332	116	75	119	42	90	260	110	290
ENSG00000163377	377	0	0	8	12	0	0	274	0	0	0	48	0	0	0	55	1416	10	0	1503	0	0	0	5871	0	0	0	290	0	0	0	17	0	0
ENSG00000163378	683	690	341	383	828	524	555	745	187	285	354	231	829	477	289	693	427	1011	361	71	479	312	741	1032	66	1240	1059	623	800	123	732	757	182	1170
ENSG00000255149	0	0	0	0	0	0	0	0	0	0	0	0	0	0	0	0	0	0	0	0	0	0	0	0	0	0	0	0	0	0	0	0	0	0
ENSG00000255148	0	2	0	0	2	0	0	2	0	2	2	0	5	0	0	0	2	1	0	0	0	7	2	2	0	0	4	4	0	0	1	0	0	0
ENSG00000276748	0	0	0	0	0	0	0	1	0	0	0	0	0	0	0	0	0	0	0	0	0	0	0	0	1	0	1	0	0	0	0	0	0	0
ENSG00000255143	0	0	0	0	0	0	0	0	0	0	0	0	0	0	0	0	0	0	0	0	0	0	0	0	0	0	0	0	0	0	0	0	0	0
ENSG00000255142	8	2	2	9	21	13	20	2	9	18	8	4	6	3	13	7	24	13	2	9	11	66	14	31	10	5	36	14	6	0	7	25	9	2
ENSG00000276744	12	35	11	17	12	9	54	45	4	43	7	15	22	27	0	18	25	13	8	16	26	44	81	20	24	20	44	40	27	4	30	55	12	40
ENSG00000276745	0	0	0	0	0	3	0	0	0	0	0	0	2	0	0	2	1	6	0	0	0	1	0	0	3	0	0	1	0	0	1	0	0	0
ENSG00000255147	0	0	0	0	0	0	0	0	0	0	0	0	0	0	0	0	0	0	0	0	0	0	0	0	0	0	0	0	0	0	0	0	0	0
ENSG00000255146	0	0	0	0	0	0	0	0	0	0	0	0	0	0	0	0	0	0	0	0	0	0	0	0	0	0	0	0	0	0	0	0	0	0
ENSG00000276740	0	0	0	0	0	0	0	0	0	0	0	0	0	0	0	0	0	4	6	0	0	0	0	7	0	4	0	4	0	4	0	8	4	0
ENSG00000255144	0	0	0	0	3	0	0	0	0	0	3	0	0	5	0	0	0	0	0	0	2	0	7	0	0	0	0	0	0	0	0	0	0	0
ENSG00000282393	60	21	24	92	54	40	45	62	6	33	87	24	57	81	65	137	39	149	92	37	60	61	103	81	22	167	62	49	99	52	133	86	99	81
ENSG00000282390	0	0	0	0	0	0	0	0	0	0	0	0	0	0	0	0	0	0	0	0	0	0	0	0	0	0	0	0	0	4	0	0	0	0
ENSG00000264705	0	20	0	36	0	0	7	8	16	4	0	8	0	0	8	0	4	0	18	8	13	0	0	8	0	28	12	12	6	8	7	12	36	7
ENSG00000249830	0	0	0	0	0	0	0	0	0	0	0	0	0	0	0	0	0	0	0	0	0	0	0	0	0	0	0	0	0	0	0	0	0	0
ENSG00000277304	0	0	0	0	0	0	0	0	0	0	0	0	0	0	0	0	0	0	0	0	0	0	0	0	0	0	0	0	0	0	0	0	0	0
ENSG00000227818	0	0	0	0	0	0	0	0	0	0	0	0	0	0	0	0	0	0	0	0	0	0	0	0	0	0	0	0	0	0	0	0	0	0
ENSG00000056586	3865	1609	3359	5658	1604	5907	5534	2875	3764	3893	5197	902	2576	3668	4557	3231	3638	6514	4297	2510	858	2179	3920	2656	1970	3177	3544	1955	4065	358	4143	3491	2700	2918
ENSG00000227814	0	0	0	0	0	0	0	0	0	0	0	0	0	5	0	0	0	0	0	0	0	0	0	0	0	0	0	0	0	0	0	0	0	0
ENSG00000227815	9	0	0	10	0	0	22	16	0	0	4	18	31	0	4	0	0	0	61	10	0	0	0	0	0	23	4	0	0	13	7	0	6	0
ENSG00000227817	0	0	0	0	0	0	0	0	0	0	0	0	0	0	0	0	0	0	0	0	0	0	0	0	0	0	0	0	0	0	0	5	0	0
ENSG00000227811	0	8	4	0	13	0	0	8	0	5	0	32	0	41	0	45	0	14	0	9	4	0	0	4	0	0	36	0	0	0	60	20	142	48
ENSG00000252252	0	0	0	0	0	0	0	0	0	0	0	0	0	0	0	0	0	0	0	0	0	0	0	0	0	0	0	0	0	0	0	0	0	0
ENSG00000227813	0	0	0	0	0	0	0	0	0	0	0	0	0	0	0	0	0	0	0	0	0	0	0	0	0	0	0	0	0	0	0	0	0	0
ENSG00000265411	0	0	1	1	2	0	1	6	2	3	0	12	3	2	0	1	6	2	0	1	2	3	2	2	1	8	0	1	0	1	2	1	0	1
ENSG00000128849	7364	1923	9081	5298	2166	15568	5502	6670	8005	14845	5924	1365	915	8497	3847	1573	4030	3706	3862	2171	6535	8156	26812	19288	9058	2942	9444	10526	3920	238	2561	4938	4421	3580
ENSG00000064393	6271	1123	3777	3070	5308	14036	1450	6674	830	11066	11793	2364	389	8080	14226	7452	11524	5646	9167	7420	1750	11823	28402	15378	540	555	14439	6845	450	785	4199	4211	6134	5311
ENSG00000230794	0	0	0	2	3	0	0	0	0	0	0	0	0	0	0	0	0	0	0	0	0	0	0	0	0	0	0	0	0	0	4	0	0	0
ENSG00000225526	41	166	0	83	204	14	137	10	34	0	5	24	27	39	5	122	0	5	0	12	91	4	0	130	6	21	0	24	95	0	28	30	5	34
ENSG00000225527	1	18	12	12	0	2	11	2	10	24	11	3	16	9	7	0	4	4	9	0	3	10	6	3	5	4	10	13	5	0	11	9	1	0
ENSG00000241135	0	0	15	0	55	19	5	0	7	0	0	0	14	12	4	15	0	0	22	5	12	27	15	66	0	8	35	5	10	5	3	0	0	0
ENSG00000241134	0	8	0	15	0	4	1	3	0	0	0	0	0	4	1	0	0	0	4	7	2	6	0	5	5	0	0	5	18	2	10	0	0	0
ENSG00000225522	0	5	0	0	0	12	0	0	0	16	0	0	0	0	6	0	5	0	33	5	0	5	0	0	5	0	7	3	0	0	3	0	0	0
ENSG00000225523	0	0	0	93	0	0	0	4	0	193	0	0	0	0	0	9	0	4	0	0	0	16	0	0	0	115	221	0	19	0	0	0	0	0
ENSG00000225520	0	0	0	0	0	0	0	0	4	0	0	0	0	0	0	0	0	0	0	0	0	0	0	0	0	0	0	0	0	0	0	0	0	0
ENSG00000241130	0	0	0	0	0	1	0	0	0	0	0	0	0	0	0	0	0	0	0	0	0	0	0	0	0	0	0	0	0	0	1	0	0	0
ENSG00000253460	0	0	0	0	0	0	0	0	0	0	0	0	0	0	0	0	0	0	0	0	0	0	0	0	0	0	0	0	0	0	0	0	0	0
ENSG00000225528	0	0	0	32	0	0	0	0	0	7	5	0	0	2	1	0	0	1	3	0	3	12	0	10	5	2	1	0	5	36	13	46	0	9
ENSG00000259502	2	0	3	0	7	0	3	4	4	0	2	0	0	3	7	0	0	0	0	0	0	0	11	0	0	0	0	0	0	4	0	0	0	0
ENSG00000157005	0	0	0	0	0	0	0	0	0	0	0	0	0	0	0	0	0	0	0	0	0	0	0	0	0	0	0	0	0	0	0	0	0	0
ENSG00000218776	0	0	0	0	0	0	0	0	0	0	0	0	0	0	0	0	0	0	0	0	0	0	0	0	0	0	0	0	0	0	0	0	0	0
ENSG00000184014	2420	1661	1685	4296	2027	3541	4237	6786	3490	1788	2056	1688	2614	2307	3862	5202	3353	5279	1818	1261	1432	1093	2664	4465	2280	1667	6394	3230	3448	748	2318	2226	5992	7208
ENSG00000184012	1365	745	5604	2278	2251	3417	4892	91	5732	1994	6159	75	365	134	1463	5027	2621	1839	1108	405	2939	3086	2077	3448	1647	5290	4069	1387	3199	1652	2086	534	5783	182
ENSG00000162753	45	197	15	0	0	0	11	0	0	16	3	0	0	0	0	0	28	0	12	0	4	3	439	18	0	5	0	8	0	12	13	0	0	0
ENSG00000253465	0	0	0	0	0	0	0	0	0	0	0	0	0	0	0	0	0	0	0	0	0	0	0	0	0	0	0	0	0	0	0	0	0	0
ENSG00000179820	4409	2872	3069	4125	1225	1911	4150	6560	5045	1256	4389	1207	3019	1560	1881	11008	2671	4931	354	1330	1733	2383	2107	3747	1185	4644	3001	3021	3774	84	2415	11187	5239	4041
ENSG00000179826	153	0	0	0	0	4	0	0	108	0	0	0	0	0	0	0	0	0	0	0	0	0	0	4	0	0	4	0	0	0	5	0	0	0
ENSG00000162426	174	12	32	151	74	38	26	47	28	58	6	16	28	57	7	41	64	36	32	42	73	50	86	33	33	66	78	50	116	8	4	37	19	22
ENSG00000275788	0	0	0	0	0	0	0	0	0	0	0	0	0	0	0	0	0	0	0	0	0	0	0	0	1	0	0	0	0	0	0	0	0	0
ENSG00000205078	10	28	16	159	130	21	81	34	109	13	29	35	51	10	0	92	6	84	76	4	82	44	0	35	26	305	55	67	120	105	161	43	88	64
ENSG00000268204	10	24	8	114	51	12	29	25	31	35	69	0	5	40	26	35	8	0	0	12	3	30	10	24	24	48	169	9	25	2	28	15	35	17
ENSG00000268205	2235	1339	1636	2811	1308	718	708	1947	2230	801	2322	2105	980	1565	1083	1738	1266	983	1410	833	1695	697	1450	764	884	4226	1310	1255	1892	1354	3756	4284	2926	2803
ENSG00000200829	0	0	0	0	0	0	0	0	0	0	0	0	0	0	0	0	0	0	0	0	0	0	0	3	0	0	0	0	0	0	0	0	0	0
ENSG00000279189	0	0	0	0	0	0	0	0	0	0	0	0	0	0	0	0	0	0	0	0	0	0	0	0	0	0	0	0	0	0	0	0	0	0
ENSG00000268201	5	10	4	0	2	8	8	14	7	6	0	19	1	20	8	8	0	7	1	8	8	8	14	3	2	20	4	4	0	21	19	29	8	0
ENSG00000268203	0	0	0	0	0	0	0	0	0	0	0	0	0	0	0	0	0	0	0	0	0	0	1	0	0	0	0	0	0	0	0	0	0	0
ENSG00000200822	0	0	0	0	0	0	0	0	0	0	0	0	0	0	0	0	0	0	0	0	0	0	0	0	0	0	0	0	0	0	0	0	0	0
ENSG00000279184	16	155	0	28	126	0	314	354	4	0	0	78	390	418	17	36	16	32	0	8	64	8	12	18	0	26	4	164	16	12	0	77	5	27
ENSG00000279187	4	0	6	20	4	4	2	9	8	0	0	0	0	4	0	4	0	0	0	0	13	4	0	0	0	4	0	0	8	0	4	0	0	0
ENSG00000279186	17	5	29	4	20	1	17	23	54	21	15	10	2	17	13	6	14	28	10	7	2	5	122	9	10	5	13	18	1	5	3	47	20	41
ENSG00000279181	0	0	0	0	0	1	0	0	0	0	0	0	0	0	0	2	0	0	1	0	0	0	0	0	0	0	0	0	2	0	0	0	0	0
ENSG00000268209	19	28	161	12	184	0	9	16	50	19	0	5	39	11	23	5	2	14	65	4	4	2	18	0	14	442	42	8	24	37	8	1	39	6
ENSG00000279183	2	0	0	6	0	2	6	2	0	2	3	4	0	5	0	2	0	4	0	0	14	0	0	2	0	3	2	0	0	1	3	0	1	4
ENSG00000279182	2	13	2	0	26	5	4	2	7	0	0	8	5	7	4	15	6	8	6	6	14	5	5	4	5	25	19	9	13	3	15	2	7	10
ENSG00000204118	145	0	0	0	0	23	0	12	255	0	0	0	28	0	0	12	0	4	0	0	0	36	355	65	0	0	83	16	0	0	152	46	0	4
ENSG00000272113	0	0	0	0	0	0	0	0	0	0	0	0	0	0	0	0	0	0	0	0	0	0	0	0	0	0	0	0	0	0	0	0	0	0
ENSG00000250624	0	0	0	0	0	0	0	0	0	0	0	0	0	0	0	0	0	0	0	0	0	0	0	0	0	0	0	0	0	0	0	0	0	0
ENSG00000204113	0	0	0	0	0	0	0	0	0	0	0	0	0	0	0	0	0	0	0	0	0	0	0	0	0	8	0	0	0	0	0	0	0	0
ENSG00000204110	8	0	7	0	0	0	0	0	0	0	0	0	0	0	0	0	4	0	0	2	0	2	0	7	0	0	7	4	0	0	0	0	0	0
ENSG00000204116	1146	210	62	1003	47	1199	314	135	1665	87	42	44	226	279	205	460	96	1029	110	347	95	157	215	203	124	1163	498	521	283	55	1047	956	32	636
ENSG00000204117	0	70	20	16	30	66	279	0	0	0	0	28	0	0	22	6	0	94	12	0	0	0	5	8	0	0	0	17	0	0	0	0	0	0
ENSG00000213659	0	0	0	0	0	0	0	0	0	0	0	0	0	0	0	0	0	0	0	0	0	0	0	0	0	0	0	0	0	0	0	0	3	0
ENSG00000264900	1	1	1	1	1	1	1	1	1	1	1	1	1	1	1	1	1	1	1	1	1	1	1	1	1	1	1	1	1	1	1	1	1	1
ENSG00000257553	168	80	18	158	97	93	116	98	139	32	145	131	104	139	95	183	43	140	127	86	170	70	30	63	79	177	91	50	103	64	172	597	113	337
ENSG00000264907	0	0	0	0	0	0	0	0	0	0	0	0	0	0	0	0	0	0	0	0	0	0	0	0	0	0	0	0	0	0	0	0	0	0
ENSG00000207151	2	1	0	0	0	0	0	0	0	0	0	0	1	4	0	0	1	1	0	0	0	0	0	0	0	2	1	3	0	0	3	0	0	0
ENSG00000137145	1664	219	642	2027	1581	7021	1788	1088	947	665	3246	115	1040	1235	1747	2064	1436	3752	245	981	597	3545	2692	2194	1188	1129	1205	719	1965	160	832	536	1224	843
ENSG00000137142	196	0	160	49	63	0	0	20	448	0	0	77	68	13	0	0	34	178	0	0	87	8	0	22	0	0	9	151	46	44	37	86	0	0
ENSG00000201198	0	0	0	0	0	0	0	0	0	0	0	0	0	0	0	0	0	0	0	0	0	0	0	0	0	0	4	0	0	0	1	0	0	2
ENSG00000264906	0	0	0	1	0	0	0	0	0	0	0	0	0	0	0	0	0	0	0	0	0	0	0	0	0	0	0	0	0	0	0	0	0	0
ENSG00000259274	0	0	0	0	0	0	0	0	0	0	0	0	0	0	0	0	0	0	0	0	0	0	0	0	0	7	0	0	0	0	0	0	3	0
ENSG00000250623	0	0	0	0	0	0	0	0	0	0	0	0	0	0	0	0	0	0	0	0	0	0	0	0	0	0	0	0	0	0	0	0	0	0
ENSG00000205076	0	463	0	0	5	0	8	0	32	0	0	0	7	10	0	57	0	23	0	0	0	0	0	0	0	86	0	0	0	0	114	0	4	27
ENSG00000274790	0	1	0	0	0	0	1	0	0	0	0	0	0	0	0	0	0	0	0	0	0	0	0	0	0	0	0	0	0	0	0	0	1	1
ENSG00000109572	3097	1949	5621	2811	1716	2084	3623	2003	4335	1742	1580	390	2982	1622	4512	2280	2345	5669	1375	1180	790	4198	4154	4170	2992	6484	2602	1746	2226	212	1264	1670	1979	2063
ENSG00000233888	0	0	0	0	0	0	0	0	0	0	0	0	0	0	0	0	0	0	0	0	0	0	0	0	0	0	0	0	0	0	0	0	0	0
ENSG00000252257	0	0	0	0	0	0	0	0	0	0	0	0	0	0	0	0	0	0	0	0	0	0	0	0	0	0	0	0	0	0	0	0	0	0
ENSG00000201671	0	0	0	0	0	0	0	0	0	0	0	0	0	0	0	0	3	0	0	0	0	0	0	0	0	0	0	0	0	0	0	0	0	0
ENSG00000233882	0	0	0	0	0	0	0	0	0	0	0	0	0	0	0	0	0	0	0	0	0	0	0	0	0	0	0	0	0	0	0	0	0	0
ENSG00000233880	0	0	0	0	0	0	0	0	0	0	0	0	0	0	0	0	0	0	0	0	0	0	0	0	0	0	0	0	0	0	0	0	0	0
ENSG00000233887	0	0	0	0	0	2	0	0	0	0	0	0	0	0	0	0	0	0	0	0	0	0	0	0	0	0	0	0	0	0	0	0	0	0
ENSG00000233884	0	0	0	0	0	0	14	0	7	0	0	0	0	4	0	0	0	0	0	13	7	0	0	12	0	0	0	5	0	0	15	0	0	20
ENSG00000233885	19	6	9	46	58	21	41	55	36	31	29	11	32	77	12	53	20	31	30	14	29	41	57	11	16	43	35	21	32	11	66	89	16	43
ENSG00000270377	0	0	0	0	0	1	0	0	0	0	0	0	0	0	0	0	0	0	0	0	0	0	0	0	0	0	0	0	0	0	0	0	0	0
ENSG00000270371	0	0	0	0	0	0	0	0	0	0	0	0	0	0	0	0	0	0	0	0	0	0	0	0	0	0	0	0	0	0	0	0	0	0
ENSG00000270372	9	0	0	0	0	0	0	0	0	0	0	0	0	0	0	0	0	0	0	0	0	0	0	0	0	4	4	0	0	7	3	0	0	0
ENSG00000283117	0	0	0	0	0	0	0	0	0	0	0	0	0	0	0	0	0	114	0	0	0	0	8	0	0	0	16	0	0	0	0	0	0	0
ENSG00000250629	0	0	0	0	0	5	0	0	0	0	0	0	0	0	0	0	0	0	0	0	0	0	0	0	0	13	0	0	0	0	5	0	0	0
ENSG00000270379	0	0	0	23	0	6	0	15	0	16	4	0	0	0	32	0	4	9	12	0	11	9	5	5	18	24	2	9	12	11	6	0	3	14
ENSG00000270378	0	0	0	0	0	0	0	0	0	0	0	0	0	0	0	0	0	0	0	0	1	0	0	0	0	0	0	0	0	0	0	0	0	0
ENSG00000283110	0	0	0	0	0	0	0	0	0	0	0	1	0	0	0	0	0	0	0	0	0	0	0	0	0	0	0	0	0	0	0	0	0	0
ENSG00000278582	0	0	0	0	0	0	0	0	0	0	0	0	0	0	0	0	0	0	0	0	0	0	0	0	0	0	0	0	0	0	0	0	0	0
ENSG00000252254	1	2	0	0	0	0	0	0	0	2	0	0	0	0	0	0	0	0	0	0	0	0	0	4	0	0	1	2	0	0	0	0	0	0
ENSG00000104756	2336	753	561	2075	807	954	1254	1337	2379	921	2784	1003	2502	2284	1823	2570	818	2765	1372	1540	946	566	1901	2508	515	2688	2423	909	2178	558	2872	2266	2150	2470
ENSG00000278586	0	0	0	0	0	0	0	0	0	0	2	0	0	0	0	0	0	0	0	0	0	0	0	0	0	0	0	0	0	0	0	0	0	0
ENSG00000278587	0	0	0	0	0	0	0	0	0	0	0	0	0	0	0	0	0	0	0	0	0	0	0	0	0	0	0	0	0	0	0	0	0	0
ENSG00000278584	0	0	0	0	0	0	0	0	0	0	0	0	0	0	0	0	0	0	0	0	0	0	0	0	0	0	0	0	0	0	0	0	0	0
ENSG00000278585	0	0	0	0	0	0	0	0	0	0	0	0	0	0	0	0	0	0	0	0	0	0	0	0	0	0	0	0	0	0	0	0	0	0
ENSG00000278588	0	0	0	4	5	0	0	0	4	0	0	8	0	0	0	0	0	0	0	0	0	5	0	0	0	0	0	0	0	0	0	4	0	0
ENSG00000278589	0	0	0	0	0	0	0	0	0	0	0	0	0	0	0	0	0	0	0	0	0	0	0	0	0	0	0	0	0	0	0	0	0	0
ENSG00000252936	0	0	0	0	0	0	0	0	0	0	0	0	0	0	0	0	0	0	0	0	0	0	0	0	0	0	0	0	0	0	0	0	0	0
ENSG00000001561	2156	3133	3696	4221	571	1521	773	2601	5074	1470	3021	262	1317	1987	1357	3662	54	2079	42	1023	1030	961	3444	1922	1006	4790	1972	1790	2153	155	2970	598	1482	1962
ENSG00000159128	1340	3032	2653	10337	2783	3734	4719	5548	7739	1850	4874	3803	4888	5165	1887	9395	1495	6816	2936	3612	4871	3039	554	3652	2843	4239	5169	1908	5039	1168	5753	2829	7022	2215
ENSG00000122912	2892	1644	1342	1755	2212	914	1909	1713	1498	1037	1535	590	1021	2764	1881	1953	892	1164	1273	1471	2840	1046	1401	2546	2133	2295	1353	2132	2564	650	1145	1624	1203	1054
ENSG00000258451	45	22	25	56	69	13	23	18	21	86	12	133	5	88	61	5	35	31	136	9	28	51	39	0	55	18	22	103	57	10	59	36	23	21
ENSG00000258456	0	0	0	0	0	0	0	0	0	0	0	0	0	0	0	0	0	0	0	0	0	0	0	0	0	0	0	0	0	0	0	0	0	0
ENSG00000253259	0	0	0	0	0	0	0	0	0	0	0	0	0	0	0	0	0	0	0	0	0	0	0	0	0	0	0	0	0	0	0	0	0	0
ENSG00000253258	0	0	9	0	0	0	0	0	0	0	0	0	0	0	0	2	0	0	119	0	0	0	0	0	0	0	0	0	0	0	0	0	4	4
ENSG00000257976	0	0	0	0	2	0	0	1	0	0	0	0	0	0	1	0	1	0	0	0	0	0	0	0	0	0	5	0	0	0	0	0	0	0
ENSG00000253251	387	505	279	461	329	353	152	239	341	184	629	350	319	243	261	346	134	473	149	221	160	237	143	169	163	302	482	471	342	28	364	444	407	452
ENSG00000129038	18	458	132	2719	259	61	449	216	1424	108	67	86	441	257	103	286	173	279	150	74	614	1066	96	287	94	3765	1213	386	1376	103	134	1017	1157	144
ENSG00000253252	0	0	0	0	0	0	0	0	0	0	0	0	0	0	0	0	0	0	0	0	0	0	0	0	0	0	0	0	0	0	0	0	0	0
ENSG00000274319	0	0	0	0	0	0	0	0	0	0	0	0	0	0	0	0	0	0	0	0	0	0	0	0	0	0	0	0	0	0	0	0	0	0
ENSG00000154065	1288	101	224	651	1027	1242	723	31	423	481	304	0	196	167	2370	2061	1400	1734	71	424	277	127	711	680	627	2769	603	1329	903	173	574	223	35	20
ENSG00000205240	5	7	3	5	5	7	5	7	4	5	8	13	4	4	3	10	12	2	18	3	3	4	19	5	4	5	17	8	8	6	3	41	15	23
ENSG00000254278	0	0	0	0	4	0	5	0	0	0	0	8	4	4	0	0	0	0	0	0	0	0	0	0	0	0	0	0	0	0	0	0	0	0
ENSG00000251311	0	0	0	0	0	0	0	0	0	0	0	0	0	0	0	0	0	0	0	0	0	0	0	0	0	0	0	0	0	0	0	0	0	0
ENSG00000271716	0	0	0	6	0	0	0	0	0	0	0	0	0	0	0	0	0	0	0	0	0	0	0	0	0	0	0	0	0	0	0	0	0	0
ENSG00000271717	0	0	0	0	9	0	0	4	0	0	0	4	0	6	0	0	0	0	0	3	2	0	0	8	0	0	0	0	0	30	0	0	0	0
ENSG00000102128	9	5	5	14	0	0	4	4	14	0	0	3	16	2	0	10	0	6	13	0	0	0	0	7	0	11	5	2	9	19	35	33	2	0
ENSG00000252258	0	0	0	0	0	0	0	0	0	0	0	0	0	0	0	0	0	0	0	0	0	0	0	0	0	0	0	0	0	0	0	0	0	3
ENSG00000107223	36304	12017	21506	24820	21430	21669	19368	12434	33108	22097	30184	9506	19347	18935	12728	19571	21898	27407	27796	12293	18756	22612	21792	9252	15937	27712	22574	13990	27609	5415	31495	25532	12251	17730
ENSG00000279547	0	0	0	0	0	0	0	0	0	0	0	0	0	0	0	0	0	0	0	0	0	0	0	0	0	0	0	0	0	0	0	0	0	0
ENSG00000258399	0	247	0	32	208	0	9	211	0	0	5	237	4	431	0	61	0	0	2	42	0	0	0	0	2	0	17	32	2	8	31	417	19	0
ENSG00000152969	22	0	4	543	20	7	14	51	19	74	16	0	14	36	16	0	0	89	12	8	0	97	51	22	76	102	548	24	288	16	21	0	172	64
ENSG00000263933	0	0	0	3	0	0	2	0	0	0	0	0	0	0	0	0	0	0	0	0	0	0	0	0	0	1	2	2	0	0	3	1	0	0
ENSG00000232823	0	0	0	0	0	0	0	0	0	0	0	0	0	0	0	0	0	0	0	0	0	0	0	0	0	0	0	0	0	0	0	0	0	0
ENSG00000232821	0	0	0	4	0	0	0	0	0	0	0	0	0	0	0	0	0	0	0	0	0	0	0	0	0	4	0	0	0	0	0	0	0	0
ENSG00000232827	0	0	0	0	0	0	0	0	0	0	0	0	0	0	8	0	0	0	0	0	0	24	13	0	0	0	0	59	0	0	4	154	0	0
ENSG00000232825	0	0	0	0	0	0	0	0	0	0	0	0	0	8	0	0	0	0	0	0	0	0	0	0	0	0	0	0	0	0	0	0	0	0
ENSG00000232824	0	0	0	9	0	0	0	0	2	0	1	1	0	0	0	0	0	0	0	0	0	0	0	1	0	0	0	0	0	0	0	0	0	0
ENSG00000136457	1419	796	894	1486	801	1838	1196	499	168	1226	971	930	1571	899	2850	646	1738	336	2073	1132	791	2298	3203	745	1790	64	1204	1419	317	59	761	81	115	1040
ENSG00000232829	0	3	0	0	0	0	0	0	0	0	0	0	0	0	0	0	2	0	0	0	0	0	0	0	0	0	0	0	0	0	0	0	0	1
ENSG00000232828	9	0	0	0	0	12	0	0	4	0	3	0	11	0	5	0	12	15	0	0	0	9	0	23	0	2	0	0	3	0	4	9	0	13
ENSG00000146352	456	200	0	0	84	1068	0	0	0	44	0	4	0	0	0	0	304	0	0	0	0	8	22	0	4	0	20	1298	0	0	0	0	0	0
ENSG00000263932	0	0	0	0	0	0	0	0	0	0	0	0	0	0	1	0	0	0	0	0	0	0	3	0	0	0	0	0	0	0	0	0	0	0
ENSG00000120519	402	1522	1128	1368	391	575	629	889	769	222	543	217	830	1453	794	500	362	524	426	298	272	333	791	641	728	981	840	409	756	78	510	278	1034	321
ENSG00000155330	744	498	563	723	453	1448	1085	819	1019	523	1358	605	840	431	2037	1353	865	1565	1160	221	214	531	609	760	928	330	971	533	1199	128	1120	524	833	2869
ENSG00000267766	0	0	0	0	0	0	0	0	0	0	0	0	0	0	0	0	0	0	0	0	0	0	0	0	0	0	0	0	0	0	0	0	0	0
ENSG00000235890	466	143	0	16	12	9	13	789	406	201	214	20	95	24	243	16	156	153	35	42	150	518	192	399	60	88	437	218	0	309	0	200	843	193
ENSG00000278635	0	0	0	18	0	11	4	14	22	0	6	25	5	14	5	6	4	7	0	2	14	6	10	3	3	0	18	6	9	4	18	20	2	5
ENSG00000037749	108	526	463	574	57	776	486	563	132	55	275	176	565	565	352	406	123	311	26	38	224	73	134	715	45	248	86	63	116	14	187	335	860	587
ENSG00000273055	13	22	5	11	18	6	9	73	8	20	9	26	24	32	10	48	14	10	14	4	17	12	9	5	11	22	28	26	12	82	36	51	11	34
ENSG00000273621	0	0	0	0	0	0	0	0	0	0	0	0	0	0	0	0	0	0	0	0	0	0	0	0	0	0	0	0	0	0	0	0	0	0
ENSG00000273051	0	0	0	0	0	0	0	0	0	0	0	0	0	0	0	0	0	0	0	0	0	0	0	0	0	0	0	0	0	0	0	0	0	0
ENSG00000273626	0	0	0	0	0	0	0	0	0	0	0	0	0	0	0	0	0	0	0	0	0	0	0	0	0	0	0	0	0	0	0	0	0	0
ENSG00000170523	0	0	0	0	4	0	0	0	4	0	0	0	0	0	0	0	0	0	0	0	0	0	0	0	0	0	0	0	0	0	0	0	0	0
ENSG00000170522	1011	2005	30590	1479	5007	1770	7920	4386	2399	2963	2048	4153	7537	3210	1066	2878	1001	2333	3132	1192	670	5447	9408	5254	4263	1718	1639	3094	4134	303	3800	3411	2092	2373
ENSG00000170525	1832	877	1432	2065	477	208	865	775	6877	409	403	240	547	1163	229	2476	666	1000	237	130	627	3048	462	529	246	4872	650	214	169	631	970	1067	571	459
ENSG00000273058	10	34	145	152	121	102	109	68	95	46	163	357	23	81	33	6	90	97	72	25	111	28	12	13	22	188	84	70	106	539	103	468	215	147
ENSG00000273627	0	0	0	0	0	0	0	0	0	0	0	0	0	0	0	0	0	0	0	0	0	0	0	0	0	0	0	0	0	0	0	0	0	3
ENSG00000164548	2115	5080	1817	4872	3046	1503	2120	2712	3974	2064	3091	3336	2203	3107	2141	2495	2263	2255	2732	1355	3371	2281	3067	1549	1770	5812	2202	3726	4433	2338	5259	5244	3176	2298
ENSG00000198553	1	30	12	3	1	5	8	2	14	1	5	2	9	1	3	5	3	6	28	3	34	2	10	2	20	4	2	4	27	8	2	0	4	19
ENSG00000198551	761	188	285	2043	818	906	504	853	1516	693	1012	489	338	1183	667	513	819	297	473	565	677	713	922	412	823	650	917	796	1080	264	586	753	3536	797
ENSG00000198556	307	321	245	547	941	302	548	525	1223	500	830	1604	572	770	216	616	231	347	1089	235	699	392	383	265	262	2781	741	432	649	2364	1277	1174	593	778
ENSG00000198554	359	273	267	698	301	384	274	1467	2092	363	472	680	255	554	304	514	286	1512	355	175	343	234	175	293	118	996	558	261	303	285	858	1273	935	498
ENSG00000198555	0	0	0	0	0	0	0	0	0	0	0	0	0	0	0	0	0	0	0	0	0	0	0	0	0	0	0	9	0	0	0	23	0	0
ENSG00000241907	6	0	0	1	0	2	0	6	0	0	7	0	0	6	3	2	2	0	0	9	4	10	0	0	0	0	8	0	0	0	5	8	5	0
ENSG00000163612	0	0	0	0	0	0	0	0	0	0	0	0	0	0	0	0	0	0	0	0	0	0	0	0	0	0	0	0	0	0	0	0	0	0
ENSG00000241905	0	0	0	0	0	0	0	0	0	0	0	0	0	0	0	0	0	0	0	0	0	0	0	0	0	0	0	0	0	0	0	0	0	0
ENSG00000075223	0	38	4	4286	76	0	93	94	261	0	0	24	134	59	8	56	34	21	0	8	527	110	8	14	19	903	318	32	336	16	92	12	1593	24
ENSG00000227035	0	0	0	0	0	0	0	0	0	0	0	0	0	0	0	0	0	0	0	0	0	0	0	0	0	0	0	0	0	0	0	0	0	0
ENSG00000164542	406	758	1015	207	231	652	242	436	1803	1233	443	129	258	316	727	1395	436	839	1091	474	645	538	399	379	363	1490	149	722	178	297	1677	365	1542	930
ENSG00000160714	5945	11109	15912	16763	8721	10185	9789	9038	24198	4501	19577	6030	7070	7872	12168	11501	9116	12318	4252	6024	6829	7080	4958	7026	5940	11109	9760	7673	11503	1732	10418	8027	9121	9707
ENSG00000160712	1489	2407	13794	8712	4122	22038	24001	1445	3458	4566	14339	41	9245	19533	23593	10289	5188	4418	7758	19826	3568	3026	19266	15486	1056	1620	14764	14442	8491	990	3233	59	355	14319
ENSG00000160710	13479	23875	48886	40953	24855	64009	28191	21829	45215	11812	38343	14259	13740	25590	41937	30527	27544	41438	14823	13889	17269	19122	24469	20964	15629	47646	37425	33148	44282	3998	19519	10970	22928	23720
ENSG00000215160	0	0	0	0	0	0	0	0	0	0	0	0	0	0	0	0	0	0	0	0	0	0	0	0	1	0	0	0	0	0	0	0	0	0
ENSG00000136950	4824	3014	5570	7536	3251	3150	4491	2493	7425	2013	5003	2573	3973	3038	1440	4050	3158	5633	4807	2140	3198	3051	2498	2012	2013	4875	3607	1793	5748	991	5972	9347	2063	4159
ENSG00000215162	0	0	0	0	0	0	0	0	0	0	0	0	0	0	0	0	0	0	0	0	0	0	0	0	0	0	0	0	0	0	0	0	0	0
ENSG00000215165	16	4	0	8	6	3	0	4	1	0	4	0	3	0	0	11	0	0	0	0	4	0	0	4	0	0	4	0	3	4	0	4	0	0
ENSG00000083307	0	0	9	2792	69	16	9	27	13	0	13	11	34	13	0	276	0	13	42	9	1607	13	2	0	0	0	8	15	52	20	60	0	2	25
ENSG00000096080	2783	3274	4252	3753	2932	3231	3874	3125	3412	1585	3232	2444	1758	4736	1967	4823	3676	3446	1507	2966	1670	3521	2095	2987	2916	1813	3083	3513	2623	161	2532	4162	2225	7347
ENSG00000280055	0	4	0	4	0	0	0	4	0	0	0	2	0	1	4	9	0	5	4	4	0	0	0	0	0	2	0	0	0	0	9	16	2	0
ENSG00000267458	0	0	0	0	0	0	0	0	0	0	0	0	0	0	0	184	0	0	0	0	0	0	0	0	0	0	0	0	36	0	0	0	0	0
ENSG00000280054	37	0	29	49	16	118	15	11	19	7	36	5	32	34	40	35	35	100	27	24	13	25	101	54	17	22	73	14	15	9	0	22	23	17
ENSG00000258869	0	0	0	9	0	0	0	0	0	0	0	0	0	0	0	0	0	0	0	0	3	0	0	0	0	0	0	0	0	0	0	0	0	0
ENSG00000267459	2	2	6	13	4	0	0	16	11	2	2	11	3	31	11	1	9	5	7	6	9	11	1	0	1	5	1	14	10	7	19	12	18	0
ENSG00000175467	6964	5015	1883	7811	4774	9064	5899	7878	6587	4509	6601	3679	5598	5526	4741	7854	5351	5255	2738	4189	3996	5476	5246	6582	3018	3244	6961	7103	6098	2051	2788	13200	5984	12611
ENSG00000237864	0	0	4	0	0	0	0	0	0	2	0	0	0	3	0	0	0	0	0	5	0	0	0	0	0	0	0	0	0	4	0	0	0	0
ENSG00000252934	0	0	0	0	0	0	0	0	0	0	0	0	0	0	0	0	0	0	0	0	0	0	0	0	0	0	0	0	0	0	0	0	0	0
ENSG00000181214	0	0	0	0	0	0	0	0	0	0	0	0	0	0	0	0	0	0	0	0	0	3	0	9	0	0	0	0	0	0	0	0	0	0
ENSG00000175463	334	250	138	11527	276	88	179	625	406	894	334	68	512	314	202	181	94	446	226	182	415	1276	220	398	1127	2605	4777	509	4103	728	262	28	195	342
ENSG00000105402	16104	4396	4404	6710	3360	9959	2609	3862	8189	6434	11405	2093	3156	3623	8343	4770	7300	8326	5327	3119	2965	7363	6999	10500	6066	3237	10715	6600	6023	1379	4484	2768	3239	6306
ENSG00000105401	4074	7158	3205	11168	4884	10287	6137	6684	9544	6793	5735	3939	4590	8496	9005	6090	9687	9029	3908	4201	6138	6676	7917	4707	6289	6695	7850	4792	7687	2722	4987	11898	5392	12700
ENSG00000279979	0	0	0	0	0	0	0	0	0	0	0	0	0	0	0	0	0	0	0	0	0	0	0	3	0	0	0	0	0	0	0	0	0	0
ENSG00000105404	7579	4373	1671	5044	1088	2690	1489	2501	5857	3952	3463	2514	3048	1298	5643	4440	2936	3102	2729	2140	1520	3998	4733	4002	2222	4029	4578	3719	3371	524	4504	1497	3403	3078
ENSG00000131459	0	51	13	667	69	14	141	80	119	0	0	40	127	23	0	372	44	180	8	0	142	88	13	36	15	2781	560	62	1151	123	70	121	95	4
ENSG00000279976	0	4	0	0	0	0	0	0	0	0	0	0	0	0	0	0	0	0	7	0	0	0	0	0	0	0	0	0	0	0	0	7	11	4
ENSG00000105409	23	4	0	274	0	5	16	8	8	15	12	4	0	0	7	28	4	13	8	0	0	56	0	24	25	101	189	8	70	0	4	6	178	4
ENSG00000279970	2503	470	735	470	237	432	536	862	267	347	701	304	236	1729	171	1170	230	353	553	196	470	131	1603	1237	216	80	842	2095	349	36	1405	706	173	404
ENSG00000279971	0	0	0	0	2	0	0	0	0	4	0	0	0	0	0	0	0	0	0	0	0	0	4	0	0	0	3	0	0	0	0	0	0	0
ENSG00000279972	0	0	0	0	0	0	0	0	0	0	0	0	0	0	0	0	0	5	0	0	0	0	5	0	0	0	0	0	0	0	0	0	16	0
ENSG00000222005	0	0	0	0	0	0	4	0	0	0	0	0	0	18	0	0	0	0	0	0	4	7	0	8	0	4	0	0	0	0	4	31	0	0
ENSG00000092140	1026	440	541	1299	309	619	585	888	1237	530	907	445	524	761	390	501	594	900	436	371	416	608	744	893	337	816	570	1436	785	225	580	1281	1065	1987
ENSG00000181218	20	199	751	899	4774	5	4158	1222	28	33	24	1035	990	30	4	863	8	27	0	8	637	40	6	0	16	342	153	1445	1238	16	28	1210	12	863
ENSG00000132185	89	4	0	1987	6	0	149	267	0	41	0	22	0	36	16	23	8	19	29	6064	251	145	545	43	59	35	365	77	993	4	8	53	41	21
ENSG00000108639	5650	9589	6605	20817	6123	16207	7882	10761	9692	7182	10365	9999	9744	5246	18239	20794	4009	8976	5281	4024	6260	9486	5628	10542	9453	29904	5349	9018	12643	760	2686	4782	3734	9786
ENSG00000219314	0	0	0	0	0	0	0	0	0	0	0	0	0	0	0	0	0	0	0	0	0	0	0	0	0	0	0	0	0	0	0	0	0	0
ENSG00000132182	4551	6050	5669	15744	5298	9370	9649	16088	11151	2349	6802	4187	16974	6610	7443	13123	4583	8518	4858	2843	4589	6796	9150	2956	2522	2706	8510	6014	5993	1190	7521	11429	6578	13601
ENSG00000267450	0	0	0	0	0	0	0	0	0	0	0	0	0	0	0	0	0	0	0	0	0	0	0	0	0	0	0	0	0	0	0	0	0	0
ENSG00000237999	0	0	0	0	0	1	0	0	0	0	0	0	0	0	0	0	0	5	0	0	0	0	0	0	0	0	1	0	0	1	0	0	0	0
ENSG00000222009	45	50	27	40	15	20	69	70	344	40	43	210	37	58	38	69	52	92	9	23	38	110	79	73	42	53	376	25	39	128	98	463	50	868
ENSG00000237994	0	0	0	0	0	0	0	0	0	0	0	0	0	0	0	0	0	0	0	0	0	0	0	0	0	0	0	0	0	0	0	0	0	0
ENSG00000150681	36	34	33	364	53	79	77	75	79	60	44	24	57	152	0	20	46	217	54	47	34	150	20	94	124	177	312	51	260	98	98	0	32	45
ENSG00000237990	0	0	0	4	0	0	0	0	0	0	0	0	0	0	0	0	0	0	0	0	0	0	0	0	0	0	0	0	0	0	0	0	0	0
ENSG00000237991	163	155	126	399	274	127	385	212	186	193	284	594	413	548	82	224	164	221	244	64	274	210	59	48	77	160	209	106	292	104	451	2224	265	178
ENSG00000237992	0	0	0	0	0	0	0	0	0	0	0	0	0	0	0	0	0	0	0	0	0	0	5	0	0	0	0	0	0	0	0	0	0	0
ENSG00000237993	0	3	0	0	0	0	0	0	0	0	0	0	0	0	0	0	0	0	0	0	0	0	0	0	0	0	0	0	0	58	0	0	0	0
ENSG00000267453	0	0	0	0	3	0	0	0	0	0	0	0	0	0	0	0	0	0	0	0	0	0	0	0	0	6	0	0	0	0	0	0	0	0
ENSG00000244249	0	0	0	0	0	0	0	0	0	0	0	0	0	0	0	0	0	0	0	0	0	0	0	0	0	0	0	0	0	0	0	0	0	0
ENSG00000199609	0	0	0	0	0	0	0	0	0	0	0	0	0	0	0	0	0	0	0	0	0	0	0	0	0	1	0	0	0	0	0	0	0	0
ENSG00000014919	2812	2060	3826	3611	2959	3725	3839	3706	2410	973	2163	2020	2991	4100	5322	3857	3019	6867	2375	2662	2288	2071	1769	4705	2761	2057	3915	2649	3770	300	1865	5980	2005	3401
ENSG00000188029	0	0	0	0	0	0	0	0	0	0	0	0	0	0	0	0	0	0	0	0	0	0	0	0	0	0	0	0	0	0	0	4	0	0
ENSG00000267456	0	2	4	0	16	5	6	9	9	16	40	0	8	0	2	1	4	21	4	0	0	0	1	1	0	1	4	0	7	0	7	3	8	3
ENSG00000244247	0	0	0	0	0	0	0	0	0	0	0	0	0	0	0	0	0	0	0	0	0	0	0	0	0	0	0	0	0	0	0	0	0	0
ENSG00000199601	0	0	0	0	0	0	0	0	0	0	0	0	0	0	0	0	0	0	0	0	0	0	0	0	0	0	0	0	0	0	0	0	0	0
ENSG00000131981	5578	546	2274	15074	1817	597	899	1588	7164	1405	33893	349	8221	2283	668	3557	693	2522	532	1547	3923	6923	722	3603	992	19975	34458	1328	10380	2742	1028	4251	1761	658
ENSG00000131982	0	0	0	0	0	0	0	0	0	0	0	0	0	0	0	0	0	0	0	0	0	0	0	0	0	0	0	0	0	0	0	0	0	0
ENSG00000199605	0	0	0	0	0	0	0	0	0	0	0	0	0	0	0	0	0	0	0	0	0	0	0	0	0	0	0	0	0	0	0	0	0	0
ENSG00000188026	699	355	360	1192	717	846	925	758	934	441	466	267	313	673	782	1115	836	780	376	674	696	419	324	430	403	549	891	486	1051	304	825	725	1218	2485
ENSG00000273942	0	0	0	0	0	1	0	1	1	0	0	0	0	0	14	3	1	0	0	0	0	0	0	0	0	0	0	1	3	0	0	0	0	0
ENSG00000273941	0	0	0	0	0	0	0	0	0	0	0	0	0	0	0	0	0	0	0	0	0	0	0	0	0	0	0	0	0	0	0	0	0	0
ENSG00000273940	0	0	0	0	0	0	0	0	0	0	0	0	0	0	0	0	0	0	0	0	0	0	0	0	0	0	0	0	0	0	0	0	0	0
ENSG00000273946	0	0	0	0	0	0	0	0	0	0	0	0	0	0	0	0	0	0	0	4	0	0	0	0	0	0	0	0	0	0	0	0	0	0
ENSG00000273945	0	0	1	1	1	0	0	0	0	0	2	0	1	0	0	1	0	0	0	0	1	0	0	0	0	0	1	0	0	0	0	1	1	1
ENSG00000166337	5575	5397	3473	6248	4267	6143	4757	6639	5879	4001	5227	7465	5591	4859	4398	6955	10202	6282	3332	1879	4141	5568	3681	8490	4694	6700	14326	5147	7063	1642	5013	8124	4420	6643
ENSG00000273949	0	0	0	0	0	0	0	0	0	0	0	0	0	0	0	0	0	0	0	0	0	0	0	0	0	0	0	0	0	0	0	0	0	0
ENSG00000273948	0	0	0	0	0	0	0	0	0	0	0	0	0	0	0	0	0	0	0	4	0	0	0	0	0	0	0	0	0	0	0	0	0	0
ENSG00000196865	1983	1947	2211	2508	1909	2128	2090	3094	2446	1016	1946	1338	1731	2221	2142	2124	2372	2019	715	1166	2120	1719	1171	1924	1401	4124	1675	1867	2354	401	2644	3547	2292	1904
ENSG00000240747	18	19	0	108	336	9	53	14	560	27	9	19	28	69	21	232	37	191	22	4	3	34	10	17	7	8	54	54	33	8	9	18	6	4
ENSG00000272097	0	24	7	49	4	9	6	28	39	0	26	0	28	50	31	40	19	35	5	4	19	4	0	9	0	39	22	13	8	12	11	13	48	11
ENSG00000272094	0	0	0	3	0	0	0	0	0	0	0	0	0	0	0	0	0	16	0	0	0	0	10	0	0	48	0	0	0	0	0	0	0	0
ENSG00000270576	0	0	0	0	0	0	0	0	0	0	0	0	0	0	0	0	0	0	0	0	0	0	0	0	0	0	0	0	0	0	0	0	0	0
ENSG00000084652	8620	5604	5648	7838	6011	10223	5018	6369	13335	5792	7015	4050	4354	4480	4405	16805	7960	14975	4480	2889	2907	6383	12209	9531	5023	11034	9438	4748	7178	1022	8189	7014	8310	12878
ENSG00000200799	0	0	0	0	0	0	1	1	0	0	0	0	0	0	0	0	0	0	0	2	0	0	0	0	0	0	0	0	0	0	0	0	0	0
ENSG00000214691	0	0	0	0	0	0	0	0	0	0	0	0	0	0	0	0	0	0	0	0	0	0	0	0	0	4	0	0	0	0	0	0	0	0
ENSG00000214694	8	24	8	22	30	0	0	25	0	10	8	0	0	0	1	0	16	14	24	13	19	11	16	7	0	54	10	17	31	0	5	0	0	6
ENSG00000214695	0	0	0	0	0	0	0	0	0	0	0	4	0	0	0	4	0	0	0	0	0	0	0	0	0	0	0	0	0	0	0	0	3	0
ENSG00000172167	304	675	969	614	303	628	844	487	940	228	297	735	583	543	295	681	391	1302	357	273	422	282	182	265	161	533	443	404	525	181	622	1149	795	1901
ENSG00000230485	0	0	0	0	0	0	0	0	0	0	0	0	0	0	0	0	0	0	0	0	0	0	0	0	0	0	0	0	0	0	0	0	0	0
ENSG00000172164	7553	18217	42998	11379	13288	33239	70281	20275	7778	7164	13120	8898	26867	19066	14552	42711	17321	54876	25951	6960	9157	9393	10918	25739	8796	3484	8364	9883	18080	748	10159	16267	15568	32692
ENSG00000200795	0	0	0	8	2	0	4	0	0	0	0	0	9	0	3	0	5	0	3	0	0	3	6	5	5	0	0	6	3	7	0	0	2	3
ENSG00000230483	0	0	0	0	0	0	0	0	0	0	0	0	0	0	0	0	0	0	0	0	0	0	0	0	0	0	0	0	0	0	0	0	0	0
ENSG00000200796	0	0	0	0	0	0	0	0	0	0	0	0	0	0	0	0	0	0	0	0	0	0	0	0	0	0	0	0	0	0	0	0	0	0
ENSG00000200790	0	0	0	0	0	0	0	0	0	0	0	0	0	0	0	0	0	0	0	0	0	0	0	0	0	0	0	0	0	0	0	0	0	0
ENSG00000230480	0	0	0	0	0	0	0	0	0	0	0	0	0	0	0	0	0	0	0	0	0	0	0	0	0	0	0	0	0	0	0	0	0	0
ENSG00000260592	0	53	0	0	0	0	0	0	6	0	0	0	0	0	0	4	0	0	0	0	0	0	0	0	0	19	34	0	0	0	25	0	0	0
ENSG00000264229	3	3	0	4	0	9	0	3	10	0	0	9	6	8	0	3	0	8	0	2	1	3	0	0	2	0	4	6	0	15	2	2	6	3
ENSG00000222299	0	0	0	0	0	0	0	0	0	0	0	0	0	0	0	0	0	0	0	0	0	0	0	0	0	0	0	0	0	0	0	0	0	0
ENSG00000222298	2	0	0	0	0	0	0	0	0	0	0	0	0	0	0	0	0	0	0	0	0	0	0	0	0	0	0	0	0	0	0	0	0	0
ENSG00000174576	0	0	13	0	0	0	0	0	0	0	3	0	0	0	0	0	5	0	0	0	0	5	0	0	0	4	0	5	0	5	0	0	0	0
ENSG00000214342	5	0	0	0	0	0	0	0	0	0	0	0	0	0	0	0	0	0	0	0	0	0	0	0	0	0	0	0	0	0	0	0	0	0
ENSG00000222297	0	0	0	0	0	0	0	0	0	0	0	0	0	0	0	0	0	0	0	0	0	0	0	0	0	0	0	0	0	0	0	0	0	0
ENSG00000148386	0	0	0	0	0	0	0	0	0	0	0	0	0	0	0	0	0	0	0	0	0	0	0	0	0	0	0	0	0	0	0	0	0	0
ENSG00000214347	0	0	0	0	0	0	0	0	0	0	0	0	0	0	0	0	0	0	0	0	0	0	0	0	0	0	0	0	0	0	0	0	0	0
ENSG00000214344	0	0	0	0	0	0	0	0	0	0	0	0	0	0	0	0	0	0	0	0	0	0	0	0	0	0	0	0	0	0	0	0	0	0
ENSG00000020426	1223	587	827	946	752	675	1002	871	1300	323	567	873	1077	1532	684	1105	825	1166	249	611	740	659	713	876	635	467	783	489	697	199	501	1494	741	1923
ENSG00000233440	0	0	0	0	0	0	0	0	0	0	0	0	0	0	0	0	0	0	0	0	0	0	0	0	0	0	1	0	0	0	0	0	0	0
ENSG00000204959	2557	931	1511	991	892	1657	991	367	2685	1494	3782	43	784	863	2443	3684	345	3418	375	129	709	1749	2696	3245	356	388	2566	668	2066	220	658	727	883	684
ENSG00000233441	5	0	25	0	16	0	15	0	0	0	5	0	0	0	0	0	0	5	0	0	0	0	0	0	0	0	0	0	0	0	0	0	0	10
ENSG00000064932	2297	2565	2290	9799	3696	7218	4124	4805	8597	2685	4055	1466	1329	3341	3862	3744	2684	5438	2483	1816	2708	3495	2961	2841	2922	14984	5177	2000	4796	1308	4276	3952	3120	4769
ENSG00000229154	0	0	0	0	0	0	0	0	0	0	0	0	0	0	0	0	0	0	0	0	0	0	0	0	0	0	0	0	0	1	0	0	0	0
ENSG00000101871	1699	500	505	1206	1472	4189	3932	3240	2378	548	1031	2108	1654	2012	3300	1990	1795	3334	1052	658	988	1215	805	948	1359	4568	1057	2568	661	872	2409	5758	2281	2443
ENSG00000138115	31434	4341	40690	3584	1128	10245	2434	321	10945	18815	857	186	1066	1423	6833	1359	43240	962	17266	2975	486	28560	22048	8748	87376	877	15005	29821	24222	3294	24301	89	1524	510
ENSG00000275479	4	9	5	14	4	6	10	1	13	5	5	9	21	24	4	13	7	12	3	2	6	6	7	3	5	7	1	7	4	16	12	1	6	12
ENSG00000138111	419	620	420	928	1108	1117	2230	953	1008	239	263	966	930	1234	1232	1118	1011	898	576	502	1792	501	793	868	829	1287	1132	1132	942	208	816	3245	1330	329
ENSG00000172789	0	0	0	0	0	0	79	0	0	0	15	0	6	0	0	65	0	0	0	0	45	0	0	0	0	5	0	0	12	23	0	582	8	0
ENSG00000275475	0	0	0	0	0	0	0	0	0	0	0	0	0	0	0	0	0	0	0	0	0	0	0	0	0	0	0	0	0	0	0	0	0	0
ENSG00000172785	2792	1035	998	2771	1734	1387	994	1121	2369	1364	3127	825	1228	822	938	1928	663	2175	1030	2300	1125	957	1315	1399	1011	1342	1263	1416	2756	1871	1497	4107	1610	2138
ENSG00000275476	24	11	19	66	14	5	6	27	4	5	10	43	0	4	3	16	0	0	10	0	60	7	2	3	10	20	8	19	35	7	28	81	16	4
ENSG00000138119	147	302	515	3003	1205	505	775	823	926	252	358	109	610	1012	422	539	208	1343	375	258	860	821	512	933	295	5193	2811	1040	1396	181	444	201	863	356
ENSG00000172780	9541	571	9098	5477	10696	2220	1692	7022	10970	3685	1728	243	1049	1314	6522	2327	1349	15470	836	5793	481	7850	5619	13191	7328	397	2484	5777	1184	541	7031	638	855	8542
ENSG00000150201	0	0	0	0	0	0	0	0	0	0	0	0	0	0	0	0	0	0	0	0	0	4	0	0	0	0	0	0	0	0	0	4	0	0
ENSG00000144724	2125	3949	3298	6887	3217	6483	2032	9541	3952	2151	1801	4456	1892	3899	7958	2457	10198	3073	846	2131	3302	4439	3557	2473	2901	1226	2750	4002	2529	306	3426	5863	11107	3610
ENSG00000156689	37	0	0	0	0	0	8	0	49	0	0	0	0	0	0	0	0	0	0	0	0	0	5	9	0	0	0	29	0	0	0	0	0	5
ENSG00000271544	0	0	0	0	0	0	0	0	0	0	0	0	0	0	0	0	0	0	0	0	0	0	0	0	0	0	0	0	0	0	0	0	0	0
ENSG00000271547	0	4	0	0	0	0	2	0	0	0	0	0	4	0	0	0	0	0	0	0	0	0	0	2	0	0	4	0	0	0	0	0	0	0
ENSG00000271546	0	0	0	0	0	0	0	0	0	0	0	0	0	0	0	0	0	0	0	0	0	0	0	0	0	0	0	0	0	0	0	0	0	0
ENSG00000271543	0	0	0	0	0	0	0	0	0	0	0	0	0	0	0	0	0	0	0	0	0	0	0	0	0	0	0	0	0	0	0	0	0	0
ENSG00000236119	0	0	0	0	0	5	0	0	0	5	0	0	0	0	0	0	0	0	0	0	0	0	0	0	0	0	0	0	0	0	0	0	0	0
ENSG00000236118	0	0	0	0	0	0	0	0	0	0	0	0	0	0	0	0	0	0	0	0	0	0	0	0	0	0	0	0	0	0	0	0	0	0
ENSG00000266699	0	0	0	0	0	0	0	0	1	0	0	0	0	0	0	0	0	0	0	0	0	0	0	1	0	0	0	3	0	0	3	0	0	2
ENSG00000236111	1	1	2	3	2	2	3	2	2	1	2	1	2	4	1	1	1	2	1	2	1	0	1	0	0	0	3	2	2	0	2	6	4	6
ENSG00000236110	0	0	0	0	0	0	0	0	0	0	0	0	0	0	0	0	0	0	0	0	0	0	0	0	0	0	0	0	0	0	0	0	0	0
ENSG00000236117	0	0	0	0	26	0	10	38	0	201	0	4	9	0	0	29	11	0	0	0	12	53	113	11	0	0	24	4	145	0	0	54	9	113
ENSG00000236116	0	0	0	0	0	0	0	0	0	4	0	0	0	0	0	0	0	486	0	0	0	0	0	16	0	0	0	17	0	0	0	0	0	0
ENSG00000236115	0	0	0	0	0	0	0	0	0	0	0	0	0	0	0	0	0	0	0	0	0	0	0	0	0	0	0	0	0	0	0	0	0	0
ENSG00000236114	4	8	0	13	6	0	1	0	0	0	0	0	2	4	0	0	4	9	7	3	16	0	17	0	6	8	4	4	0	0	4	0	54	0
ENSG00000196924	2023	3972	5165	51039	9697	6482	7216	13276	70907	4536	2666	1950	5572	7578	6075	4731	9037	26125	4195	4330	9016	14670	9031	8675	3019	59656	21879	8967	20170	5068	13360	8165	13726	5018
ENSG00000224922	0	0	0	0	0	0	0	0	0	0	0	0	0	0	0	0	0	0	0	0	0	0	0	0	0	0	0	0	0	0	0	0	0	0
ENSG00000224924	0	0	0	0	0	0	0	0	0	0	0	0	0	0	0	0	0	0	0	0	0	0	0	0	0	0	0	0	0	0	0	0	0	0
ENSG00000196923	1188	1985	994	4442	1629	1263	1026	1805	2568	521	386	1500	2072	1820	716	1661	1103	2034	842	739	2030	1514	436	1913	502	9118	2948	2008	3185	725	1665	2558	3089	1846
ENSG00000196922	2791	399	6960	2925	1885	4599	4475	967	1587	947	1634	1168	1590	1916	2709	2909	2696	3758	2715	1965	1476	1906	3009	6102	1459	1281	1824	1121	3210	233	704	2207	1645	3420
ENSG00000174780	6189	5909	9063	10313	3796	4593	6767	6865	5494	3144	5995	3497	5999	8264	5096	6417	6113	11058	3045	1546	2158	5209	5069	6396	4090	3313	5529	4247	5420	602	3230	6702	13025	6573
ENSG00000260596	0	0	0	0	0	0	3	0	0	0	0	0	0	0	0	0	0	0	0	0	0	0	0	0	0	0	0	0	0	0	0	0	0	0
ENSG00000232314	0	0	0	0	0	0	0	0	0	0	0	0	0	0	0	0	0	0	0	0	0	0	0	0	0	0	0	0	0	0	0	0	0	0
ENSG00000265579	0	0	4	38	0	0	0	0	5	0	0	0	0	0	9	0	0	0	0	3	5	0	0	0	0	5	0	0	16	0	0	0	0	0
ENSG00000265573	1	1	1	1	1	1	1	1	1	1	1	1	1	1	1	1	1	1	1	1	0	1	1	1	1	1	1	1	1	1	1	1	1	1
ENSG00000265575	0	0	1	1	0	0	0	1	1	1	1	1	0	0	1	0	0	0	1	0	0	1	1	1	0	0	0	0	1	0	1	0	0	1
ENSG00000265574	28	7	23	24	13	14	35	32	37	13	18	4	14	23	16	75	32	47	6	4	2	12	20	41	14	14	16	9	28	12	9	12	16	24
ENSG00000173786	4522	9751	2695	14134	10744	9315	4964	5151	17166	2734	4834	1666	2821	7536	11912	9028	2820	12072	1036	3662	10394	2794	6099	4776	7316	13953	8640	3525	9683	913	10217	5164	1884	5099
ENSG00000117877	882	491	376	441	320	519	482	1101	802	140	826	1117	473	314	398	368	304	1014	209	260	203	364	334	891	179	490	258	519	405	231	350	899	620	1307
ENSG00000276162	0	0	0	0	0	0	0	0	0	0	0	0	0	0	0	0	0	0	0	0	0	0	0	0	0	0	0	2	0	0	0	0	0	0
ENSG00000233691	0	0	0	0	0	0	0	0	0	0	0	0	0	0	0	5	0	0	0	0	0	0	0	0	5	0	0	0	0	0	0	0	0	0
ENSG00000181803	0	0	0	0	0	4	0	0	0	0	0	0	0	0	0	0	0	0	0	0	0	0	0	0	0	0	0	0	0	0	0	0	0	0
ENSG00000235029	0	0	0	45	0	0	43	0	0	0	0	0	0	0	0	0	0	0	0	0	13	0	0	0	0	21	0	0	0	0	0	0	51	0
ENSG00000233699	0	0	0	0	0	0	0	0	0	0	0	0	0	0	0	0	0	0	0	0	0	0	0	0	0	0	0	0	7	0	0	0	0	0
ENSG00000252739	0	0	2	0	0	0	0	0	0	0	0	0	0	3	0	2	0	0	0	0	0	0	0	0	0	0	0	0	0	0	0	0	0	0
ENSG00000232124	0	0	0	19	0	4	0	0	6	0	0	0	0	0	0	0	0	0	0	0	0	0	0	0	0	0	0	0	0	0	0	0	0	0
ENSG00000232125	0	0	0	0	0	0	0	0	0	0	0	0	0	0	0	0	3	0	0	0	0	0	0	0	0	0	0	0	0	0	0	0	0	8
ENSG00000238186	18	7	8	5	7	9	4	0	11	9	9	3	7	8	0	5	9	13	5	6	6	0	9	0	5	20	6	6	6	11	14	13	9	19
ENSG00000203620	0	0	0	0	0	0	0	0	0	0	0	0	5	0	0	0	0	6	0	0	0	0	0	0	0	0	0	5	0	0	0	0	0	14
ENSG00000238184	8	0	0	5	4	8	0	0	8	0	0	4	8	4	0	16	4	4	10	0	9	15	18	5	4	9	0	4	3	0	0	0	12	94
ENSG00000238185	0	0	0	0	0	0	0	0	0	0	0	0	0	0	0	0	0	0	0	0	0	0	0	0	0	0	0	0	0	0	0	0	0	0
ENSG00000238188	0	0	0	0	1	0	0	9	0	0	0	0	0	0	0	0	0	0	0	4	0	0	0	4	0	1	0	0	0	0	4	0	0	0
ENSG00000238189	0	0	0	0	0	3	0	0	0	0	0	0	0	0	0	0	0	0	0	0	0	0	0	0	0	0	0	0	0	0	0	0	0	0
ENSG00000232128	0	0	0	0	0	0	0	0	0	0	0	0	0	0	0	0	0	0	0	0	0	0	0	0	0	0	0	0	0	0	0	0	0	0
ENSG00000116473	3984	1784	2982	5860	2649	4604	3398	3428	4855	3447	2919	475	3124	3266	1739	7840	3386	5322	1000	2399	1121	4742	2915	7974	2366	2438	4193	3610	2779	370	3562	2415	3713	2593
ENSG00000112996	3002	3166	2458	3986	3990	3269	4429	3434	2971	1570	1818	2708	2503	2954	2904	5244	3754	5381	1223	2183	1604	3168	3004	2669	1846	1447	3306	3325	3624	408	1791	4180	3068	3612
ENSG00000280378	28	3	4	33	16	12	4	14	41	15	8	12	12	32	0	34	4	10	10	4	2	21	6	18	24	26	28	11	8	13	21	0	16	16
ENSG00000112992	9325	5415	22448	8203	2423	19406	10983	6070	17299	8750	4877	2783	5019	9088	14920	7553	17935	22306	7256	9007	2972	10818	18561	13985	9313	1957	6251	7225	9504	1310	4434	2252	4830	1022
ENSG00000252590	0	0	0	0	0	0	0	0	0	0	0	0	0	0	0	0	0	0	0	0	0	0	0	0	0	0	0	0	0	0	0	0	0	0
ENSG00000116478	5199	3887	5374	9989	7205	5759	4484	6889	14259	3426	13331	5295	5446	4595	4550	14819	5560	12240	4914	2646	5316	5702	6249	5162	3873	7004	11528	4339	9129	3218	9147	12158	10716	15466
ENSG00000215871	0	3	0	0	0	0	0	3	3	0	0	0	10	2	2	0	0	4	0	0	0	0	0	0	0	0	0	0	0	0	0	0	0	0
ENSG00000247627	1004	758	645	708	2136	1029	370	717	533	1151	556	1514	1053	725	574	615	3149	2502	4830	1148	877	1064	756	432	1118	189	254	1155	643	27753	1364	895	275	306
ENSG00000207025	0	0	0	0	0	0	0	0	0	0	0	0	0	0	0	0	0	0	0	0	0	0	0	0	0	0	0	0	0	0	0	0	0	0
ENSG00000223656	19	17	10	8	14	0	0	16	22	37	7	13	5	4	12	7	18	2	15	3	0	5	22	0	13	19	13	11	16	7	10	0	4	0
ENSG00000223657	0	0	0	0	0	0	0	0	0	0	0	2	0	0	0	0	0	0	0	0	0	0	0	1	0	0	2	0	0	0	0	0	0	0
ENSG00000223655	0	0	0	0	0	0	0	0	0	0	0	0	0	0	0	0	0	0	0	0	0	0	0	0	0	0	0	0	0	0	0	0	0	0
ENSG00000223652	0	0	0	8	2	0	0	0	0	0	0	0	0	0	0	0	9	0	0	50	0	16	6	0	0	35	14	0	10	0	18	0	9	0
ENSG00000274709	0	0	0	0	0	0	0	0	0	0	0	0	0	0	0	0	0	0	0	0	0	0	0	0	0	0	0	0	0	0	0	0	0	0
ENSG00000223650	4	0	8	15	0	4	4	0	4	0	4	0	0	5	0	4	0	13	0	15	11	4	0	11	0	0	8	0	0	12	4	3	10	4
ENSG00000223651	0	0	0	0	0	0	0	0	0	0	0	0	0	0	0	0	0	0	0	0	0	0	0	0	0	0	0	0	0	0	0	0	0	1
ENSG00000274704	0	0	0	0	0	0	0	0	0	0	0	0	0	0	0	0	0	0	0	0	0	0	0	0	0	0	0	0	0	0	0	0	0	0
ENSG00000252595	0	0	0	0	0	0	0	0	0	0	0	0	0	0	0	0	0	0	0	0	0	0	0	0	0	0	0	0	0	0	0	0	0	0
ENSG00000280465	0	0	0	0	0	0	0	0	0	0	0	0	0	0	0	0	0	0	0	0	0	0	0	0	0	0	0	0	0	0	0	0	0	0
ENSG00000274701	0	0	0	0	0	0	0	0	0	0	0	0	0	0	0	0	0	0	0	0	0	0	0	0	0	0	0	0	0	0	0	0	0	0
ENSG00000223658	176	0	16	27	18	5	4	57	68	4	0	5	50	126	0	19	0	47	0	0	51	0	5	11	5	10	3	59	26	0	14	391	5	59
ENSG00000099866	9	43	20	367	99	85	328	24	14	66	0	16	0	76	484	56	35	9	49	20	16	79	111	23	53	13	86	60	600	108	5	24	16	38
ENSG00000151150	726	469	201	2075	462	156	227	215	3720	76	457	55	257	300	77	1266	162	566	97	169	1340	319	557	1305	183	2191	377	319	3028	169	780	352	146	136
ENSG00000099864	225	342	919	2370	1617	81	3672	562	364	286	228	529	623	710	348	682	1118	484	563	1277	1099	536	332	296	138	2220	999	666	2210	1788	283	488	463	1082
ENSG00000206795	0	0	0	0	0	0	0	0	0	0	0	0	0	0	0	0	0	0	0	0	0	0	0	0	0	0	0	0	0	0	0	0	0	0
ENSG00000270638	7	0	12	49	31	33	52	54	7	28	0	22	20	28	41	12	24	10	12	7	31	18	79	19	84	32	6	44	32	12	27	44	12	15
ENSG00000270639	0	0	0	0	0	0	0	0	0	0	0	0	0	0	0	0	0	0	0	0	0	0	0	0	0	2	0	0	0	0	0	0	0	0
ENSG00000099860	4129	1141	1955	2163	1828	1280	2082	1106	6922	2771	1179	1263	611	2414	691	1454	2982	1654	2504	4820	1344	1666	589	1686	2342	3404	3112	962	1322	467	3337	6095	1749	1543
ENSG00000270634	0	0	0	0	0	0	0	0	0	0	0	0	0	0	0	0	0	0	0	0	0	0	0	0	0	0	0	0	0	0	0	0	0	0
ENSG00000218991	0	7	0	0	0	0	0	0	5	0	0	0	0	0	0	4	0	0	0	0	0	4	5	0	0	0	8	0	0	0	0	0	0	0
ENSG00000261411	15	5	0	0	0	0	20	2	0	0	0	0	0	4	0	0	0	0	0	0	0	0	11	4	0	0	12	15	4	0	0	8	8	0
ENSG00000218996	28	21	21	15	15	9	15	30	34	22	111	17	13	4	4	37	21	20	6	7	3	17	3	9	13	78	19	24	6	3	27	12	19	2
ENSG00000270632	0	0	0	0	0	0	0	0	0	0	0	0	0	0	0	0	0	0	0	0	0	0	0	0	0	0	0	0	0	0	0	0	0	0
ENSG00000021488	4122	838	1595	394	4007	1859	1744	1088	1826	1362	1629	787	1558	3319	1817	4312	2315	4073	806	647	777	1046	2234	1773	1079	1731	1151	3299	1490	275	1630	1620	208	3536
ENSG00000266780	6	3	7	10	4	13	12	17	16	4	4	1	0	8	6	16	5	28	1	4	4	1	8	8	2	0	11	10	7	0	7	10	10	8
ENSG00000266179	0	0	0	0	0	0	0	0	0	0	0	0	0	0	0	0	0	0	0	0	0	0	0	0	0	0	0	0	0	0	0	0	0	0
ENSG00000106245	2472	1806	2253	3598	2528	2891	2835	3480	4057	2243	5574	2554	3293	2138	2023	5164	2393	3339	4360	1821	2458	2424	2212	2518	1675	3099	4666	3167	3350	472	3156	9607	3054	4868
ENSG00000106244	9567	3997	4766	9882	7778	11890	8773	10093	11222	7795	8673	5915	9122	7288	9485	12879	8615	12304	9265	4837	5244	7112	9418	7193	5635	6079	11118	7705	9477	900	6297	24688	7004	13282
ENSG00000072210	5325	5878	9889	11948	12854	17466	6010	9836	8898	4887	7418	6475	3899	7156	32066	9218	6964	17301	1827	7942	11502	16725	3831	9677	8081	2977	12030	12269	19489	725	5339	4301	3793	4534
ENSG00000166484	397	1301	547	1336	599	395	430	634	2092	320	713	727	342	601	805	819	332	877	221	559	796	764	1029	494	235	1423	866	576	1295	294	1865	934	1116	1188
ENSG00000269303	0	0	0	0	0	0	13	0	0	0	0	0	0	0	0	4	0	0	0	0	0	0	0	0	0	0	13	0	0	0	0	0	0	0
ENSG00000269300	0	0	0	0	0	4	0	0	0	0	0	0	0	0	0	0	0	0	0	0	3	0	0	0	0	0	0	0	0	0	3	8	0	8
[truncated: 58,505 more rows]
